# Supplementary material for: A neuroendocrine pathway modulating osmotic stress in Drosophila
Source: PLoS Genet. 2021 Mar 8;17(3):e1009425. doi: 10.1371/journal.pgen.1009425 (PMC7971876; doi:10.1371/journal.pgen.1009425)
Supplement: S1 Data — (XLSX) [file pgen.1009425.s001.xlsx]

## Sheet: Figure 1a
Values in CTCF
Crz > w1118	Crz > Crz RNAi (1)
3000910	264068
20257050	320110
18413640	900416
3256140	690720
4575176	401050
5441106	278968
21022030	1174760
6318754	491550
4586196	214132
4412636	692659
3800774	291585
5106038	246544
19469610
23323010
18453040
10244980
20399130

## Sheet: Figure 1B
Chill coma recovery
# at risk
	Minutes	Crz > Crz RNAi (1)	w1118 > Crz RNAi (1)	Crz > w1118
	0	74	75	60
	20		75
	22	74	71	60
	24	73	66	58
	26	70	40	51
	28	61	28	39
	30	52	21	35
	32	50	14	18
	34	41	12	4
	36	40	4
	38	37
	40	29
	42	24	3
	44	20		1
	46	16
	48	11
	50	9
	52	8
	56	7
	60	5	1
	70	3

## Sheet: Figure 1C
Ionic stress survival
# at risk
	hours	Crz > Crz RNAi	w1118 > Crz RNAi	Crz > w1118
	0	104	105	147
	24	104		147
	30		105	145
	36		96	144
	48	102	80	134
	54	97	22	43
	60	93	10	11
	72	75	3	4
	78	35
	84	19
	96	9
	102	1

## Sheet: Figure 1D
Chill coma recovery (CCR) time following injection (minutes)
Trial 1
Saline	CRZ (10-6M)	CRZ (10-9M)
14.58	18.03	13.88
17	21.47	15.57
18.42	21.97	16.38
19.25	22.7	17.05
19.53	26.22	19.95
21.78	26.73	20.08
22.47	27.05	20.55
22.9	30.75	22.4
31.12	35.33	27.22
41.15	37.45
Trial 2
Saline	CRZ (10-6M)	CRZ (10-9M)
15.77	20.1	13.68
16.37	20.2	16.67
18.5	20.52	19
19.1	21.07	19.17
19.65	22.13	19.65
19.75	22.77	19.9
20.6	23	20.35
21.08	23.25	20.62
22.17	23.87	20.93
23.5	24.23	21.13
26	24.5	21.9
26.38	25.3	22.07
26.92	28	24.08
		25.17
Trial 3
Saline	CRZ (10-6M)	CRZ (10-9M)
16	28.67	23.25
21.5	29.25	24.5
25	30	25
25.58	30.27	28.9
25.75	31.33	29.8
27	31.5	30.5
29	36.33	30.58
30.67	39.32	31.05
31.12	40.47	31.62
32.22	40.88	31.95
33.65	41.48	32.08
33.87	41.58	35.17
34.42	42.08	36.65
36	42.17	38.87
36.38		40

## Sheet: Figure 1E
Chill coma recovery (CCR) time following injection (minutes)
Trial 2
Saline	CRZ (10-6M)	ACP (10-6M)
17	19.87	15.88
17.27	25.8	16.33
17.33	27.75	20.08
18	29.05	20.25
18.98	30.38	20.38
23.27	30.5	21.2
26.57	31	21.57
27.53	31.07	22.25
28.53	32.78	26.37
28.83	34	29.68
30.05	34.4	31.5
31.33	37.9	32.1
31.35	38.42	35.4
32.1	40.23	37
Trial 1
Saline	CRZ (10-6M)	naACP (10-6M)
22.08	23.62	23.08
25.33	26.27	23.23
28.15	33.23	25.05
29.5	33.33	27.45
30.02	36.18	27.67
32.83	38.42	29.42
39	42.68	29.45
41.08	49.4	36.37
41.17	52.83	41.53

## Sheet: Figure 1F
Desiccation survival following injection (minutes)
Saline 1-1		Saline 1-2		Saline 1-3		CRZ 1μM 1-1		CRZ 1μM 1-2		CRZ 1μM 1-3
Survival (%)	Time (min)	Survival (%)	Time (min)	Survival (%)	Time (min)	Survival (%)	Time (min)	Survival (%)	Time (min)	Survival (%)	Time (min)
100	0	100	0	100	0	100	0	100	0	100	0
100	175	100	167	100	159	92.8571	146	100	139	100	133
93.3333	255	100	247	100	239	92.8571	226	100	219	100	213
93.3333	295	92.8571	287	100	279	85.7143	266	100	259	92.8571	253
86.6667	330	85.7143	322	100	314	85.7143	301	92.8571	294	78.5714	288
80	425	71.4286	417	93.3333	409	57.1429	396	57.1429	389	64.2857	383
66.6667	535	50	527	46.6667	519	35.7143	506	35.7143	499	28.5714	493
46.6667	605	35.7143	597	40	589	14.2857	576	21.4286	569	14.2857	563
13.3333	1140	0	1132	0	1124	0	1111	0	1104	0	1098
Saline 2-1		Saline 2-2		Saline 2-3		CRZ 1μM 2-1		CRZ 1μM 2-2		CRZ 1μM 2-3
Survival (%)	Time (min)	Survival (%)	Time (min)	Survival (%)	Time (min)	Survival (%)	Time (min)	Survival (%)	Time (min)	Survival (%)	Time (min)
100	0	100	0	100	0	100	0	100	0	100	0
100	110	100	101	100	94	100	71	100	60	100	50
93.3333	216	100	207	100	200	100	177	100	166	100	156
93.3333	266	100	257	100	250	100	227	100	216	100	206
93.3333	326	100	317	100	310	100	287	100	276	84.6154	266
86.6667	356	85.7143	347	90.9091	340	100	317	92.8571	306	76.9231	296
80	416	85.7143	407	81.8182	400	100	377	85.7143	366	46.1538	356
80	476	85.7143	467	63.6364	460	92.3077	437	71.4286	426	30.7692	416
73.3333	536	85.7143	527	63.6364	520	84.6154	497	64.2857	486	23.0769	476
46.6667	656	64.2857	647	45.4545	640	61.5385	617	35.7143	606	15.3846	596
33.3333	746	57.1429	737	36.3636	730	46.1538	707	14.2857	696	7.69231	686
0	1206	14.2857	1197	9.09091	1190	0	1167	0	1156	7.69231	1146
0	1446	7.14286	1437	0	1430	0	1407	0	1396	0	1386
Saline 3-1		Saline 3-2		Saline 3-3		CRZ 1μM 3-1		CRZ 1μM 3-2		CRZ 1μM 3-3
Survival (%)	Time (min)	Survival (%)	Time (min)	Survival (%)	Time (min)	Survival (%)	Time (min)	Survival (%)	Time (min)	Survival (%)	Time (min)
100	0	100	0	100	0	100	0	100	0	100	0
100	142	100	133	100	125	100	186	100	177	100	164
100	171	100	162	100	154	92.3077	215	100	206	100	193
92.3077	215	100	206	100	198	92.3077	259	100	250	100	237
92.3077	309	100	300	100	292	92.3077	353	100	344	100	331
92.3077	382	84.6154	373	100	365	84.6154	426	100	417	100	404
92.3077	457	84.6154	448	100	440	76.9231	501	92.3077	492	92.3077	479
92.3077	513	84.6154	504	100	496	76.9231	557	84.6154	548	76.9231	535
84.6154	590	76.9231	581	76.9231	573	76.9231	634	84.6154	625	69.2308	612
61.5385	703	61.5385	694	69.2308	686	61.5385	747	69.2308	738	61.5385	725
23.0769	1123	30.7692	1114	15.3846	1106	15.3846	1167	15.3846	1158	23.0769	1145
15.3846	1226	15.3846	1217	15.3846	1209	7.69231	1270	15.3846	1261	23.0769	1248
15.3846	1280	15.3846	1271	15.3846	1263	7.69231	1324	15.3846	1315	15.3846	1302
15.3846	1330	0	1321	7.69231	1313	0	1374	7.69231	1365	15.3846	1352

## Sheet: Figure 3A
time (sec)	mean Corazonin	sd Corazonin	sem Corazonin		mean Control	sd Control	sem Control
1500	1.34982	0.30706	0.0792824		1.50932	0.214115	0.0552843
1502	1.34022	0.319688	0.082543		1.50073	0.217181	0.0560759
1504	1.34024	0.323271	0.0834681		1.50125	0.220656	0.0569732
1506	1.35617	0.309179	0.0798298		1.49776	0.217661	0.0561999
1508	1.33831	0.311438	0.080413		1.49685	0.21899	0.0565428
1510	1.32783	0.324006	0.0836579		1.50398	0.220699	0.0569843
1512	1.34139	0.324952	0.0839023		1.49584	0.219905	0.0567792
1514	1.34936	0.322674	0.0833141		1.50464	0.222411	0.0574262
1516	1.30661	0.340168	0.0878311		1.50211	0.221568	0.0572086
1518	1.34033	0.32199	0.0831374		1.49967	0.214394	0.0553562
1520	1.3395	0.318672	0.0822808		1.49918	0.216151	0.0558099
1522	1.35658	0.323963	0.0836468		1.49952	0.215976	0.0557648
1524	1.34174	0.336305	0.0868337		1.50451	0.21736	0.0561222
1526	1.33281	0.321605	0.0830381		1.49559	0.215269	0.0555821
1528	1.33304	0.343439	0.0886756		1.51198	0.207756	0.0536423
1530	1.31137	0.358043	0.0924464		1.51186	0.214812	0.0554641
1532	1.32721	0.32784	0.0846479		1.50377	0.220405	0.0569084
1534	1.33285	0.346634	0.0895004		1.49506	0.214557	0.0553983
1536	1.33854	0.300768	0.0776579		1.51437	0.224127	0.0578693
1538	1.32966	0.32868	0.0848649		1.50157	0.22347	0.0576998
1540	1.32022	0.337378	0.0871106		1.50781	0.227829	0.0588252
1542	1.3152	0.327589	0.0845831		1.50507	0.213842	0.0552138
1544	1.33807	0.329632	0.0851107		1.49509	0.219352	0.0566365
1546	1.32695	0.325106	0.0839421		1.50331	0.22176	0.0572581
1548	1.31701	0.350927	0.0906089		1.50173	0.218176	0.0563327
1550	1.31703	0.340285	0.0878611		1.50579	0.215325	0.0555966
1552	1.33508	0.328436	0.0848018		1.4978	0.22163	0.0572245
1554	1.33697	0.327062	0.0844471		1.50308	0.220753	0.0569983
1556	1.32061	0.324922	0.0838945		1.4894	0.214502	0.0553842
1558	1.3291	0.321118	0.0829122		1.49885	0.225617	0.0582541
1560	1.33399	0.336006	0.0867565		1.49714	0.215695	0.0556921
1562	1.32608	0.327866	0.0846548		1.49483	0.211418	0.0545879
1564	1.3004	0.337337	0.0871001		1.49507	0.217423	0.0561384
1566	1.32313	0.333934	0.0862215		1.50666	0.225406	0.0581995
1568	1.33539	0.327645	0.0845975		1.49879	0.228738	0.05906
1570	1.32742	0.349069	0.0901291		1.49778	0.214292	0.0553299
1572	1.33352	0.345764	0.0892758		1.4887	0.219422	0.0566545
1574	1.3121	0.338018	0.0872758		1.5023	0.220364	0.0568978
1576	1.32296	0.353963	0.0913928		1.50014	0.214727	0.0554423
1578	1.32782	0.341023	0.0880518		1.50223	0.215848	0.0557316
1580	1.33968	0.337136	0.0870481		1.50586	0.219489	0.0566719
1582	1.30919	0.341336	0.0881326		1.50053	0.220975	0.0570556
1584	1.34689	0.325698	0.0840949		1.50957	0.230325	0.0594697
1586	1.29337	0.351128	0.0906609		1.50792	0.220581	0.0569537
1588	1.33477	0.356333	0.0920047		1.50421	0.229507	0.0592584
1590	1.32773	0.34462	0.0889804		1.50506	0.222558	0.0574642
1592	1.31842	0.337074	0.087032		1.50925	0.235083	0.0606983
1594	1.33314	0.327508	0.0845622		1.50064	0.213758	0.055192
1596	1.32965	0.338978	0.0875237		1.49506	0.217914	0.056265
1598	1.33846	0.335866	0.0867201		1.50126	0.22413	0.05787
1600	1.32742	0.331718	0.0856491		1.50437	0.21309	0.0550196
1602	1.32119	0.345391	0.0891795		1.49332	0.21281	0.0549473
1604	1.32945	0.336286	0.0868285		1.51525	0.218649	0.0564549
1606	1.31253	0.322625	0.0833015		1.49255	0.225587	0.0582463
1608	1.32814	0.356552	0.0920613		1.50652	0.218619	0.0564471
1610	1.31682	0.341037	0.0880554		1.49046	0.216238	0.0558323
1612	1.32919	0.339271	0.0875993		1.51765	0.227945	0.0588551
1614	1.32803	0.354864	0.0916254		1.49694	0.225683	0.058271
1616	1.34402	0.327438	0.0845442		1.5121	0.225801	0.0583016
1618	1.34276	0.344558	0.0889644		1.50993	0.214808	0.0554632
1620	1.3371	0.341377	0.0881431		1.492	0.225107	0.0581224
1622	1.32718	0.329301	0.0850253		1.49014	0.215571	0.0556601
1624	1.309	0.333661	0.086151		1.52119	0.216749	0.0559643
1626	1.32592	0.33033	0.0852909		1.50496	0.223462	0.0576975
1628	1.32511	0.330761	0.0854021		1.5097	0.230238	0.0594471
1630	1.34553	0.332063	0.0857384		1.49777	0.207804	0.0536547
1632	1.3461	0.336298	0.0868317		1.49945	0.219273	0.056616
1634	1.32358	0.332821	0.085934		1.49862	0.225829	0.0583088
1636	1.31628	0.329569	0.0850943		1.50738	0.221823	0.0572744
1638	1.33069	0.343268	0.0886315		1.50944	0.216681	0.0559467
1640	1.33719	0.342151	0.088343		1.50489	0.2223	0.0573975
1642	1.3217	0.351217	0.0906839		1.50646	0.215286	0.0555866
1644	1.34079	0.324921	0.0838942		1.50179	0.229581	0.0592776
1646	1.32919	0.308391	0.0796261		1.50742	0.219806	0.0567538
1648	1.31608	0.33293	0.0859623		1.50423	0.22534	0.0581826
1650	1.3295	0.326235	0.0842335		1.50618	0.227675	0.0587855
1652	1.34282	0.34344	0.0886759		1.51195	0.222547	0.0574613
1654	1.34157	0.333232	0.0860402		1.50535	0.21812	0.0563182
1656	1.31289	0.329878	0.0851741		1.49905	0.221697	0.057242
1658	1.31102	0.343773	0.0887619		1.49747	0.215699	0.0556933
1660	1.33605	0.33395	0.0862256		1.50792	0.209564	0.0541091
1662	1.33502	0.334317	0.0863204		1.5054	0.219131	0.0565794
1664	1.33791	0.355049	0.0916733		1.50832	0.225853	0.058315
1666	1.35032	0.338698	0.0874515		1.50227	0.216121	0.0558023
1668	1.3224	0.336627	0.0869167		1.50227	0.222758	0.0575158
1670	1.33286	0.324547	0.0837977		1.50047	0.220727	0.0569915
1672	1.32836	0.318866	0.0823309		1.49724	0.223407	0.0576835
1674	1.34261	0.346018	0.0893416		1.51013	0.218923	0.0565258
1676	1.31583	0.346667	0.0895091		1.50407	0.229226	0.0591859
1678	1.33314	0.337027	0.0870199		1.50436	0.221244	0.057125
1680	1.32423	0.346196	0.0893875		1.50661	0.228254	0.058935
1682	1.32397	0.332731	0.0859109		1.50771	0.223937	0.0578204
1684	1.34098	0.338588	0.087423		1.51076	0.230493	0.0595131
1686	1.32652	0.342049	0.0883166		1.50872	0.218852	0.0565072
1688	1.34151	0.339698	0.0877097		1.51079	0.218887	0.0565164
1690	1.33054	0.336681	0.0869306		1.5114	0.216579	0.0559206
1692	1.344	0.357901	0.0924097		1.51855	0.231237	0.0597051
1694	1.34537	0.341978	0.0882983		1.50922	0.221671	0.0572351
1696	1.33668	0.330327	0.0852901		1.51252	0.225115	0.0581245
1698	1.34292	0.366279	0.0945727		1.51808	0.227842	0.0588285
1700	1.33026	0.340529	0.0879242		1.50603	0.223139	0.0576142
1702	1.32948	0.339737	0.0877196		1.50916	0.219056	0.0565601
1704	1.3283	0.345118	0.0891091		1.50462	0.219321	0.0566285
1706	1.32795	0.335428	0.0866071		1.51439	0.2322	0.0599538
1708	1.33669	0.353434	0.0912563		1.5009	0.217157	0.0560696
1710	1.32044	0.329785	0.08515		1.51049	0.230981	0.0596389
1712	1.31386	0.34834	0.0899411		1.50276	0.214249	0.0553189
1714	1.31851	0.344254	0.0888859		1.50926	0.229071	0.0591458
1716	1.32613	0.33865	0.0874392		1.51091	0.219877	0.0567719
1718	1.32087	0.340571	0.087935		1.50653	0.218123	0.056319
1720	1.33046	0.348235	0.0899139		1.51102	0.220475	0.0569264
1722	1.32192	0.369363	0.0953692		1.50762	0.225244	0.0581576
1724	1.31878	0.347368	0.0896901		1.4995	0.223363	0.057672
1726	1.33316	0.352859	0.0911078		1.50289	0.214551	0.0553968
1728	1.32974	0.361929	0.0934498		1.51484	0.219651	0.0567136
1730	1.34851	0.3474	0.0896982		1.50038	0.219313	0.0566263
1732	1.34831	0.336692	0.0869334		1.51187	0.213871	0.0552213
1734	1.33982	0.350404	0.0904739		1.50642	0.226014	0.0583567
1736	1.33444	0.341838	0.0882622		1.49805	0.21339	0.055097
1738	1.34231	0.35626	0.091986		1.52479	0.216769	0.0559695
1740	1.32718	0.330274	0.0852764		1.51111	0.219534	0.0566836
1742	1.33607	0.357807	0.0923854		1.51724	0.226428	0.0584635
1744	1.32858	0.340911	0.0880228		1.50058	0.217532	0.0561665
1746	1.3303	0.34423	0.0888799		1.50914	0.219768	0.0567439
1748	1.34033	0.343791	0.0887666		1.50937	0.219453	0.0566626
1750	1.33709	0.361891	0.09344		1.51125	0.218929	0.0565272
1752	1.33448	0.367637	0.0949234		1.51155	0.223482	0.0577027
1754	1.3447	0.338889	0.0875009		1.50976	0.220159	0.0568447
1756	1.35178	0.347028	0.0896022		1.50285	0.223433	0.0576902
1758	1.32674	0.347596	0.0897489		1.5135	0.217591	0.0561817
1760	1.34055	0.353202	0.0911964		1.5112	0.219086	0.0565678
1762	1.31064	0.340151	0.0878266		1.50455	0.221641	0.0572275
1764	1.33334	0.332132	0.085756		1.5101	0.223507	0.0577093
1766	1.33726	0.332719	0.0859078		1.51026	0.228612	0.0590275
1768	1.33442	0.342456	0.0884219		1.50997	0.217444	0.0561439
1770	1.34721	0.343968	0.0888122		1.51057	0.219852	0.0567656
1772	1.326	0.3257	0.0840954		1.4986	0.220817	0.0570147
1774	1.33373	0.339869	0.0877539		1.51169	0.22598	0.0583477
1776	1.33515	0.340291	0.0878627		1.51265	0.227559	0.0587556
1778	1.33465	0.347549	0.0897367		1.50928	0.227255	0.0586771
1780	1.34906	0.339528	0.0876657		1.5161	0.224456	0.0579544
1782	1.34866	0.338959	0.0875189		1.51055	0.225234	0.0581553
1784	1.33846	0.333532	0.0861176		1.50828	0.222289	0.0573949
1786	1.33521	0.341445	0.0881607		1.51904	0.225848	0.0583136
1788	1.35423	0.345898	0.0893106		1.52034	0.227583	0.0587617
1790	1.34868	0.34645	0.0894531		1.5108	0.230186	0.0594339
1792	1.32144	0.334207	0.0862918		1.51273	0.223602	0.0577337
1794	1.35158	0.341642	0.0882117		1.51273	0.220657	0.0569735
1796	1.33595	0.33405	0.0862514		1.51435	0.225992	0.058351
1798	1.32761	0.333848	0.0861992		1.51262	0.218431	0.0563986
1800	1.32662	0.314856	0.0812954		1.51305	0.225155	0.0581346
1802	1.33411	0.3425	0.088433		1.51149	0.222551	0.0574624
1804	1.34987	0.358863	0.0926579		1.50738	0.22153	0.0571987
1806	1.335	0.324221	0.0837136		1.52353	0.219817	0.0567566
1808	1.33291	0.334291	0.0863136		1.51936	0.234864	0.0606416
1810	1.34402	0.355708	0.0918434		1.51423	0.224214	0.0578917
1812	1.32557	0.356323	0.0920023		1.52342	0.226583	0.0585034
1814	1.34423	0.339051	0.0875427		1.52959	0.2332	0.0602121
1816	1.33187	0.353884	0.0913726		1.51513	0.218807	0.0564956
1818	1.32265	0.342339	0.0883917		1.51247	0.232366	0.0599966
1820	1.31176	0.3446	0.0889754		1.51352	0.227223	0.0586686
1822	1.31835	0.34606	0.0893523		1.51598	0.224528	0.0579729
1824	1.31629	0.355243	0.0917234		1.51906	0.223772	0.0577776
1826	1.32641	0.358242	0.0924978		1.52941	0.23248	0.0600261
1828	1.32228	0.356313	0.0919995		1.51199	0.230531	0.0595229
1830	1.3277	0.361176	0.0932551		1.51389	0.224394	0.0579383
1832	1.3151	0.341426	0.0881558		1.50999	0.221612	0.05722
1834	1.32379	0.333627	0.0861422		1.52445	0.226864	0.058576
1836	1.33722	0.33102	0.085469		1.52446	0.233334	0.0602466
1838	1.31563	0.363709	0.0939093		1.53272	0.236082	0.060956
1840	1.3368	0.360563	0.093097		1.51202	0.215291	0.0555879
1842	1.32569	0.327568	0.0845778		1.52491	0.222702	0.0575015
1844	1.3307	0.346055	0.089351		1.52515	0.231962	0.0598922
1846	1.31089	0.341852	0.0882659		1.52814	0.226332	0.0584386
1848	1.32605	0.34041	0.0878936		1.52419	0.221767	0.05726
1850	1.33116	0.340144	0.0878249		1.53116	0.230473	0.0595079
1852	1.34234	0.342189	0.0883529		1.52288	0.228854	0.0590899
1854	1.33257	0.337637	0.0871776		1.51959	0.222426	0.0574303
1856	1.33576	0.337139	0.0870488		1.52062	0.227862	0.0588338
1858	1.34382	0.353674	0.0913182		1.52474	0.227838	0.0588274
1860	1.34159	0.339004	0.0875304		1.52458	0.219096	0.0565704
1862	1.35529	0.347222	0.0896523		1.52873	0.226797	0.0585588
1864	1.36345	0.352231	0.0909456		1.52679	0.230215	0.0594412
1866	1.35554	0.342786	0.088507		1.51831	0.219726	0.0567331
1868	1.33448	0.336493	0.0868822		1.52437	0.225287	0.0581688
1870	1.32869	0.364883	0.0942124		1.52557	0.22822	0.0589262
1872	1.32114	0.350889	0.0905992		1.52247	0.221408	0.0571674
1874	1.33674	0.328937	0.0849313		1.51894	0.222992	0.0575763
1876	1.34421	0.344529	0.0889571		1.51921	0.230364	0.0594798
1878	1.32706	0.350245	0.0904329		1.53178	0.237052	0.0612064
1880	1.33057	0.371109	0.0958198		1.52714	0.236105	0.0609621
1882	1.34016	0.334464	0.0863581		1.52843	0.230934	0.059627
1884	1.33273	0.354024	0.0914087		1.52016	0.22096	0.0570516
1886	1.34033	0.366938	0.0947431		1.51936	0.217969	0.0562794
1888	1.34582	0.361439	0.0933232		1.52779	0.231592	0.0597969
1890	1.34108	0.358637	0.0925997		1.52094	0.221983	0.0573158
1892	1.33565	0.357471	0.0922987		1.52049	0.222068	0.0573377
1894	1.3279	0.341076	0.0880656		1.52922	0.230362	0.0594793
1896	1.32392	0.353436	0.0912567		1.52602	0.231596	0.0597977
1898	1.31126	0.33866	0.0874417		1.52441	0.231545	0.0597846
1900	1.33263	0.337482	0.0871375		1.53275	0.233152	0.0601997
1902	1.3183	0.344995	0.0890772		1.51029	0.232127	0.0599349
1904	1.32785	0.337615	0.0871717		1.52981	0.224261	0.0579041
1906	1.31916	0.347149	0.0896336		1.52386	0.227693	0.05879
1908	1.34471	0.345154	0.0891183		1.51841	0.228507	0.0590004
1910	1.3349	0.353362	0.0912377		1.51307	0.218562	0.0564326
1912	1.34694	0.344607	0.0889771		1.51952	0.228914	0.0591055
1914	1.33561	0.337822	0.0872253		1.51695	0.224278	0.0579084
1916	1.32541	0.345213	0.0891337		1.51891	0.2326	0.0600571
1918	1.32486	0.343072	0.0885809		1.51829	0.230534	0.0595237
1920	1.33367	0.34184	0.0882627		1.52751	0.225866	0.0583183
1922	1.31729	0.353744	0.0913363		1.51499	0.227299	0.0586883
1924	1.34125	0.351982	0.0908813		1.51931	0.227151	0.0586501
1926	1.33434	0.368316	0.0950988		1.52443	0.221459	0.0571804
1928	1.33334	0.34165	0.0882137		1.51626	0.224457	0.0579545
1930	1.33889	0.35199	0.0908835		1.52277	0.227169	0.0586548
1932	1.33726	0.345362	0.0891722		1.52965	0.225821	0.0583069
1934	1.34816	0.347868	0.0898191		1.55073	0.235077	0.0606966
1936	1.3456	0.360973	0.0932027		1.52757	0.224438	0.0579495
1938	1.32999	0.330032	0.0852138		1.52621	0.234934	0.0606596
1940	1.34055	0.374247	0.0966301		1.51474	0.220318	0.0568858
1942	1.34012	0.366634	0.0946645		1.5203	0.226073	0.0583719
1944	1.33057	0.357246	0.0922406		1.52785	0.221636	0.0572263
1946	1.33598	0.354428	0.091513		1.53046	0.229381	0.0592259
1948	1.34938	0.354738	0.091593		1.52658	0.226847	0.0585717
1950	1.3263	0.352719	0.0910716		1.52408	0.235617	0.0608361
1952	1.34388	0.360857	0.0931729		1.52338	0.228293	0.058945
1954	1.34696	0.337431	0.0871243		1.51662	0.225707	0.0582773
1956	1.33663	0.331709	0.0856468		1.53237	0.23398	0.0604135
1958	1.34592	0.346482	0.0894614		1.53373	0.22732	0.0586937
1960	1.34119	0.369436	0.0953879		1.52935	0.2416	0.0623808
1962	1.34701	0.356486	0.0920442		1.53412	0.225823	0.0583071
1964	1.34182	0.353979	0.0913971		1.52994	0.230257	0.0594521
1966	1.339	0.34609	0.0893602		1.53503	0.238424	0.0615607
1968	1.34846	0.364218	0.0940407		1.52251	0.221923	0.0573002
1970	1.35006	0.349007	0.0901132		1.53296	0.224744	0.0580286
1972	1.328	0.351743	0.0908195		1.53105	0.233457	0.0602784
1974	1.34541	0.358552	0.0925778		1.52843	0.225549	0.0582366
1976	1.33758	0.357377	0.0922743		1.53148	0.221947	0.0573065
1978	1.3387	0.343627	0.0887241		1.52728	0.225517	0.0582282
1980	1.33682	0.357245	0.0922403		1.52836	0.23438	0.0605165
1982	1.33362	0.349892	0.0903418		1.52376	0.223373	0.0576747
1984	1.34221	0.357051	0.0921901		1.53822	0.237302	0.0612711
1986	1.34795	0.359438	0.0928064		1.53193	0.225223	0.0581523
1988	1.35508	0.359768	0.0928916		1.5146	0.219552	0.056688
1990	1.35753	0.367475	0.0948816		1.50707	0.217642	0.0561949
1992	1.35099	0.377517	0.0974746		1.52495	0.22112	0.0570931
1994	1.34659	0.35496	0.0916502		1.52187	0.232369	0.0599974
1996	1.32811	0.370225	0.0955916		1.5284	0.229341	0.0592155
1998	1.33837	0.361525	0.0933453		1.52919	0.243795	0.0629477
2000	1.34037	0.354658	0.0915724		1.5235	0.231377	0.0597414
2002	1.34729	0.369401	0.095379		1.52784	0.230734	0.0595754
2004	1.3388	0.358495	0.092563		1.53474	0.225563	0.0582402
2006	1.34127	0.353929	0.091384		1.53351	0.223733	0.0577676
2008	1.33211	0.346058	0.0893518		1.52187	0.226175	0.0583982
2010	1.34186	0.346715	0.0895215		1.52309	0.222608	0.0574772
2012	1.33611	0.353903	0.0913775		1.52883	0.229233	0.0591877
2014	1.35724	0.362376	0.0935651		1.52492	0.223156	0.0576187
2016	1.35217	0.32913	0.0849811		1.53699	0.223469	0.0576996
2018	1.35527	0.340538	0.0879266		1.53646	0.217938	0.0562713
2020	1.34164	0.36026	0.0930187		1.53743	0.230893	0.0596164
2022	1.33691	0.343956	0.0888089		1.54578	0.238342	0.0615397
2024	1.32873	0.353485	0.0912693		1.53126	0.220024	0.0568098
2026	1.3084	0.346954	0.0895833		1.52151	0.217596	0.0561831
2028	1.32624	0.367711	0.0949426		1.52639	0.221056	0.0570764
2030	1.33868	0.353922	0.0913823		1.53636	0.229837	0.0593436
2032	1.33051	0.373365	0.0964025		1.53156	0.216725	0.0559581
2034	1.32448	0.342603	0.0884597		1.5249	0.235548	0.0608183
2036	1.33322	0.36426	0.0940515		1.53759	0.228513	0.0590018
2038	1.33088	0.354089	0.0914253		1.52886	0.218214	0.0563427
2040	1.33775	0.367901	0.0949915		1.53639	0.230159	0.0594268
2042	1.33731	0.370718	0.0957191		1.53774	0.22463	0.0579991
2044	1.33825	0.362071	0.0934863		1.52947	0.227455	0.0587287
2046	1.33667	0.370863	0.0957565		1.53257	0.218571	0.0564348
2048	1.34805	0.382681	0.0988078		1.5325	0.223277	0.05765
2050	1.3287	0.367097	0.094784		1.53913	0.2281	0.0588952
2052	1.35028	0.363188	0.0937747		1.54069	0.215862	0.0557353
2054	1.32152	0.348038	0.0898629		1.53772	0.223856	0.0577994
2056	1.33649	0.347679	0.0897702		1.54064	0.231263	0.0597118
2058	1.33415	0.362199	0.0935195		1.54032	0.230523	0.0595208
2060	1.32091	0.358432	0.0925467		1.54381	0.221143	0.057099
2062	1.33173	0.365759	0.0944385		1.53655	0.231876	0.0598702
2064	1.32641	0.350299	0.0904468		1.53956	0.229773	0.0593273
2066	1.33584	0.359689	0.0928714		1.52788	0.226114	0.0583824
2068	1.33501	0.344365	0.0889147		1.55147	0.236539	0.0610741
2070	1.33711	0.352796	0.0910915		1.53354	0.228969	0.0591196
2072	1.33976	0.372154	0.0960899		1.545	0.230755	0.0595808
2074	1.3233	0.351915	0.0908641		1.54034	0.229858	0.0593491
2076	1.32403	0.362933	0.0937089		1.53692	0.227781	0.0588128
2078	1.33022	0.345755	0.0892735		1.53345	0.222376	0.0574173
2080	1.33525	0.360991	0.0932076		1.53087	0.228326	0.0589535
2082	1.32935	0.353589	0.0912962		1.52983	0.224264	0.0579046
2084	1.3297	0.370939	0.095776		1.53313	0.219509	0.056677
2086	1.3181	0.347348	0.0896849		1.54091	0.223823	0.0577907
2088	1.31391	0.374888	0.0967956		1.53871	0.22847	0.0589906
2090	1.3313	0.357617	0.0923364		1.54108	0.229069	0.0591453
2092	1.3228	0.357825	0.0923901		1.53595	0.223008	0.0575803
2094	1.32816	0.373319	0.0963905		1.53507	0.224853	0.0580567
2096	1.3301	0.332981	0.0859752		1.53693	0.233177	0.0602059
2098	1.32673	0.364509	0.0941159		1.53402	0.225394	0.0581965
2100	1.32277	0.356859	0.0921407		1.54859	0.232528	0.0600385
2102	1.33198	0.359385	0.0927929		1.54174	0.229238	0.059189
2104	1.3124	0.353189	0.091193		1.52989	0.222134	0.0573549
2106	1.32101	0.351245	0.0906911		1.53728	0.220926	0.0570429
2108	1.33068	0.357156	0.0922173		1.54147	0.225093	0.0581187
2110	1.32457	0.362729	0.0936561		1.53372	0.230132	0.0594198
2112	1.33432	0.350455	0.0904871		1.53305	0.226371	0.0584488
2114	1.33604	0.368119	0.095048		1.53424	0.229916	0.0593641
2116	1.32365	0.347155	0.0896351		1.53218	0.230231	0.0594453
2118	1.32685	0.352577	0.0910349		1.53584	0.226344	0.0584419
2120	1.31543	0.362041	0.0934786		1.54132	0.227935	0.0588526
2122	1.32801	0.359232	0.0927534		1.53579	0.230595	0.0595393
2124	1.33638	0.350429	0.0904803		1.53912	0.233068	0.0601779
2126	1.31274	0.346996	0.0895939		1.54374	0.240781	0.0621695
2128	1.3196	0.369269	0.0953448		1.53579	0.231432	0.0597554
2130	1.33391	0.362149	0.0935066		1.535	0.224774	0.0580363
2132	1.31879	0.358487	0.092561		1.53816	0.225278	0.0581665
2134	1.31839	0.346253	0.0894021		1.52962	0.223317	0.0576601
2136	1.31995	0.349042	0.0901223		1.53699	0.227705	0.0587931
2138	1.32966	0.37365	0.0964759		1.53465	0.228236	0.0589302
2140	1.31527	0.357442	0.0922911		1.53047	0.228411	0.0589754
2142	1.33509	0.347312	0.0896755		1.54304	0.229743	0.0593194
2144	1.34611	0.371598	0.0959462		1.54127	0.233477	0.0602834
2146	1.3246	0.343624	0.0887234		1.54118	0.226525	0.0584885
2148	1.32465	0.378787	0.0978023		1.53451	0.229254	0.0591931
2150	1.32591	0.36634	0.0945886		1.53538	0.22224	0.0573822
2152	1.3115	0.359264	0.0927616		1.53767	0.228734	0.0590588
2154	1.31543	0.376584	0.0972336		1.54439	0.231609	0.0598012
2156	1.34087	0.377903	0.0975743		1.54536	0.230139	0.0594218
2158	1.33108	0.336529	0.0868914		1.5279	0.223558	0.0577225
2160	1.33247	0.34883	0.0900674		1.54404	0.238318	0.0615334
2162	1.32725	0.35155	0.0907699		1.54571	0.23267	0.0600752
2164	1.3239	0.344263	0.0888884		1.53967	0.2316	0.0597989
2166	1.32809	0.362591	0.0936206		1.5394	0.224928	0.0580761
2168	1.32666	0.371627	0.0959537		1.52884	0.229569	0.0592745
2170	1.326	0.367568	0.0949056		1.54041	0.23155	0.059786
2172	1.32723	0.365855	0.0944633		1.53139	0.230004	0.0593867
2174	1.3088	0.350057	0.0903842		1.53457	0.221193	0.0571118
2176	1.32084	0.344472	0.0889422		1.54093	0.223136	0.0576133
2178	1.31089	0.346848	0.0895558		1.54916	0.238047	0.0614636
2180	1.32924	0.358768	0.0926336		1.53821	0.227236	0.0586722
2182	1.31744	0.360763	0.0931485		1.53974	0.235831	0.0608913
2184	1.32805	0.343591	0.0887149		1.53684	0.216791	0.0559752
2186	1.33762	0.354002	0.0914028		1.55208	0.225825	0.0583077
2188	1.33611	0.360776	0.093152		1.54936	0.230672	0.0595593
2190	1.31953	0.356382	0.0920174		1.5491	0.234199	0.0604699
2192	1.34588	0.356232	0.0919787		1.53608	0.239799	0.0619158
2194	1.31102	0.35009	0.0903929		1.53775	0.218755	0.0564824
2196	1.33333	0.370018	0.0955382		1.54905	0.229121	0.0591589
2198	1.32403	0.359342	0.0927816		1.55636	0.238208	0.061505
2200	1.32729	0.366863	0.0947237		1.54284	0.231765	0.0598415
2202	1.34157	0.367839	0.0949755		1.5483	0.224904	0.0580699
2204	1.33327	0.354866	0.0916261		1.54022	0.2229	0.0575526
2206	1.32423	0.355352	0.0917514		1.54505	0.224939	0.058079
2208	1.32536	0.353667	0.0913164		1.53813	0.226852	0.058573
2210	1.34133	0.3568	0.0921255		1.53907	0.226926	0.0585921
2212	1.32295	0.338985	0.0875256		1.54191	0.222943	0.0575635
2214	1.31389	0.347367	0.0896897		1.55094	0.226579	0.0585025
2216	1.32695	0.349741	0.0903028		1.54062	0.230495	0.0595135
2218	1.31945	0.347194	0.089645		1.54807	0.227893	0.0588417
2220	1.33231	0.382535	0.0987702		1.55749	0.233449	0.0602763
2222	1.31639	0.334238	0.0862999		1.53819	0.238767	0.0616494
2224	1.322	0.367985	0.0950133		1.55332	0.238294	0.0615273
2226	1.32962	0.370759	0.0957296		1.54173	0.228791	0.0590735
2228	1.30878	0.365405	0.0943471		1.5429	0.224089	0.0578595
2230	1.34364	0.369228	0.0953342		1.55187	0.23243	0.0600131
2232	1.32326	0.355636	0.0918249		1.55086	0.225932	0.0583353
2234	1.34069	0.367082	0.0947801		1.55623	0.246542	0.063657
2236	1.32259	0.337329	0.0870981		1.5477	0.230004	0.0593869
2238	1.32838	0.351869	0.0908523		1.55646	0.24373	0.0629309
2240	1.31863	0.331143	0.0855006		1.54612	0.229446	0.0592427
2242	1.33888	0.362795	0.0936733		1.55448	0.231546	0.0597849
2244	1.31751	0.351141	0.0906641		1.54896	0.229142	0.0591642
2246	1.3271	0.359462	0.0928127		1.53531	0.229844	0.0593454
2248	1.32607	0.355652	0.0918291		1.54157	0.224732	0.0580255
2250	1.3286	0.346213	0.0893918		1.54777	0.230598	0.0595403
2252	1.32753	0.373791	0.0965123		1.54355	0.227963	0.0588597
2254	1.3343	0.350064	0.090386		1.54986	0.230807	0.0595941
2256	1.32964	0.347365	0.0896892		1.55297	0.225835	0.0583104
2258	1.33002	0.340595	0.0879413		1.54693	0.231849	0.0598633
2260	1.31725	0.344648	0.0889877		1.5492	0.238558	0.0615954
2262	1.32737	0.374818	0.0967776		1.5502	0.241706	0.0624083
2264	1.31504	0.347402	0.0896989		1.54852	0.231791	0.0598483
2266	1.32047	0.342856	0.0885251		1.5486	0.230379	0.0594837
2268	1.32754	0.368896	0.0952486		1.54764	0.233907	0.0603945
2270	1.32671	0.369992	0.0955316		1.54993	0.230395	0.0594877
2272	1.35079	0.357707	0.0923596		1.53899	0.222067	0.0573374
2274	1.32879	0.352925	0.0911248		1.54376	0.23213	0.0599358
2276	1.33876	0.365372	0.0943387		1.54383	0.226511	0.0584848
2278	1.32508	0.346827	0.0895503		1.55968	0.233567	0.0603068
2280	1.31998	0.369392	0.0953766		1.56074	0.230765	0.0595834
2282	1.35134	0.362193	0.0935179		1.55075	0.223599	0.0577331
2284	1.30933	0.345603	0.0892343		1.54731	0.226323	0.0584364
2286	1.33646	0.362475	0.0935908		1.54434	0.226052	0.0583663
2288	1.32253	0.353307	0.0912235		1.55368	0.234729	0.0606068
2290	1.32224	0.34937	0.090207		1.55676	0.241927	0.0624652
2292	1.30351	0.34791	0.0898299		1.54583	0.229502	0.0592572
2294	1.32315	0.348384	0.0899524		1.55309	0.228047	0.0588814
2296	1.31852	0.380368	0.0982107		1.55434	0.23124	0.059706
2298	1.34446	0.36256	0.0936127		1.55859	0.233015	0.0601642
2300	1.32671	0.375052	0.096838		1.552	0.239151	0.0617485
2302	1.33864	0.342255	0.0883697		1.56041	0.237207	0.0612467
2304	1.31872	0.353046	0.0911562		1.54656	0.224471	0.0579582
2306	1.32688	0.363785	0.0939288		1.55565	0.231333	0.0597298
2308	1.32135	0.346772	0.089536		1.54916	0.224873	0.0580618
2310	1.32899	0.361943	0.0934533		1.55168	0.221479	0.0571857
2312	1.31215	0.353084	0.0911658		1.55823	0.239952	0.0619554
2314	1.32685	0.341359	0.0881386		1.54461	0.226576	0.0585016
2316	1.32384	0.365169	0.0942861		1.55064	0.238533	0.061589
2318	1.34104	0.3516	0.0907826		1.5534	0.239819	0.061921
2320	1.32368	0.346484	0.0894618		1.55085	0.228863	0.0590922
2322	1.32377	0.341646	0.0882127		1.54777	0.229189	0.0591764
2324	1.32599	0.361516	0.093343		1.55634	0.233659	0.0603304
2326	1.32222	0.340641	0.0879532		1.55963	0.232758	0.0600979
2328	1.32732	0.346119	0.0893675		1.55414	0.234024	0.0604249
2330	1.32759	0.353894	0.0913751		1.54585	0.23291	0.0601371
2332	1.30778	0.344239	0.0888822		1.55662	0.233643	0.0603263
2334	1.32028	0.351657	0.0907975		1.5562	0.223625	0.0577396
2336	1.32202	0.354929	0.0916424		1.55891	0.2332	0.0602121
2338	1.33354	0.368933	0.0952581		1.55319	0.223132	0.0576124
2340	1.31665	0.343228	0.0886212		1.56711	0.242511	0.062616
2342	1.33979	0.358019	0.0924401		1.54839	0.242287	0.0625583
2344	1.34012	0.355438	0.0917738		1.55121	0.224628	0.0579988
2346	1.32566	0.362916	0.0937045		1.56919	0.234845	0.0606367
2348	1.32693	0.350581	0.0905196		1.55551	0.229572	0.0592753
2350	1.33434	0.382517	0.0987654		1.55868	0.241546	0.0623669
2352	1.33322	0.371242	0.0958543		1.55305	0.222111	0.0573488
2354	1.34347	0.35981	0.0929025		1.55225	0.22726	0.0586782
2356	1.31961	0.358056	0.0924496		1.55638	0.238803	0.0616587
2358	1.32914	0.358987	0.09269		1.56301	0.233627	0.0603222
2360	1.32263	0.366396	0.0946031		1.56062	0.229447	0.0592428
2362	1.32294	0.369811	0.0954849		1.55069	0.223611	0.0577361
2364	1.34803	0.350329	0.0904545		1.56258	0.230397	0.0594884
2366	1.33597	0.363254	0.0937919		1.55902	0.234022	0.0604243
2368	1.32805	0.359983	0.0929472		1.55596	0.23677	0.0611338
2370	1.33107	0.355002	0.0916612		1.56274	0.250044	0.0645611
2372	1.32113	0.358721	0.0926213		1.56075	0.228009	0.0588717
2374	1.33579	0.357095	0.0922015		1.55742	0.230598	0.0595403
2376	1.31822	0.37929	0.0979322		1.5532	0.243624	0.0629035
2378	1.32524	0.353099	0.0911698		1.55133	0.241014	0.0622295
2380	1.3438	0.371085	0.0958136		1.56227	0.242733	0.0626733
2382	1.34076	0.359	0.0926935		1.56455	0.236153	0.0609745
2384	1.32993	0.347216	0.0896509		1.55568	0.24932	0.0643742
2386	1.32162	0.356506	0.0920494		1.54789	0.239058	0.0617245
2388	1.3436	0.353167	0.0911875		1.55821	0.238395	0.0615532
2390	1.33427	0.351713	0.090812		1.55454	0.236844	0.0611529
2392	1.35465	0.360602	0.0931071		1.5701	0.245978	0.0635112
2394	1.34903	0.353167	0.0911873		1.5557	0.238405	0.0615559
2396	1.32481	0.355265	0.091729		1.55322	0.234502	0.0605482
2398	1.32752	0.345735	0.0892684		1.55907	0.233256	0.0602265
2400	1.33696	0.346926	0.089576		1.55885	0.237114	0.0612227
2402	1.32736	0.341082	0.0880669		1.57263	0.239569	0.0618564
2404	1.31568	0.376627	0.0972446		1.55239	0.237478	0.0613167
2406	1.33934	0.369543	0.0954156		1.56578	0.24012	0.0619988
2408	1.34141	0.361268	0.093279		1.56778	0.241588	0.0623778
2410	1.3558	0.38019	0.0981646		1.57317	0.236599	0.0610897
2412	1.33998	0.372029	0.0960574		1.29316	0.564699	0.145805
2414	1.35236	0.362017	0.0934725		1.25701	0.661804	0.170877
2416	0.85033	1.05644	0.272773		1.25864	0.631005	0.162925
2418	1.13216	0.450465	0.116309		1.23346	0.683575	0.176498
2420	1.18128	0.452316	0.116788		1.23984	0.67124	0.173313
2422	1.21186	0.429782	0.110969		1.22974	0.691419	0.178524
2424	1.15499	0.459239	0.118575		1.28915	0.566046	0.146152
2426	1.18546	0.432494	0.11167		1.32219	0.45068	0.116365
2428	1.19734	0.426077	0.110013		1.38017	0.338867	0.0874951
2430	1.30025	0.471782	0.121814		1.39076	0.338354	0.0873626
2432	1.17581	0.469761	0.121292		1.32654	0.474117	0.122416
2434	1.16474	0.410598	0.106016		1.62385	0.77913	0.20117
2436	1.23803	0.42416	0.109518		1.35571	0.669259	0.172802
2438	1.20774	0.442738	0.114314		1.53719	0.245482	0.0633832
2440	1.21784	0.436405	0.112679		1.54353	0.242165	0.0625267
2442	1.2017	0.457638	0.118162		1.53741	0.238395	0.0615533
2444	1.23134	0.435532	0.112454		1.54162	0.234897	0.06065
2446	1.2109	0.433167	0.111843		1.54878	0.244662	0.0631715
2448	1.29533	0.38609	0.0996881		1.55423	0.242048	0.0624966
2450	1.21075	0.377868	0.097565		1.55384	0.249884	0.0645198
2452	1.28398	0.426622	0.110153		1.54957	0.249182	0.0643385
2454	1.37859	0.916734	0.2367		1.57719	0.248941	0.0642762
2456	1.19798	0.405058	0.104586		1.59296	0.263951	0.068152
2458	1.23628	0.368282	0.0950901		1.56294	0.234783	0.0606207
2460	1.16948	0.456265	0.117807		1.55477	0.228159	0.0589105
2462	1.08436	0.550631	0.142172		1.53286	0.225973	0.058346
2464	0.912618	0.955548	0.246722		1.54463	0.219749	0.056739
2466	1.33624	0.354728	0.0915905		1.54164	0.214782	0.0554564
2468	1.32369	0.348589	0.0900052		1.55021	0.231797	0.0598497
2470	1.3169	0.338506	0.0874019		1.5451	0.227496	0.0587392
2472	1.30636	0.331107	0.0854914		1.5114	0.215704	0.0556946
2474	1.33122	0.333285	0.0860538		1.56759	0.232693	0.0600811
2476	1.3014	0.337796	0.0872186		1.56421	0.240327	0.0620521
2478	1.30365	0.342304	0.0883824		1.55845	0.233097	0.0601854
2480	1.30551	0.354899	0.0916345		1.55016	0.225621	0.058255
2482	1.30914	0.334991	0.0864942		1.5474	0.22421	0.0578908
2484	1.27743	0.343048	0.0885747		1.54869	0.231445	0.0597588
2486	1.3085	0.329778	0.0851484		1.54685	0.220322	0.0568869
2488	1.31924	0.345233	0.0891388		1.54883	0.226892	0.0585832
2490	1.3073	0.336911	0.0869901		1.54365	0.218654	0.0564561
2492	1.31054	0.355739	0.0918513		1.54395	0.223632	0.0577415
2494	1.30477	0.330528	0.085342		1.54028	0.229042	0.0591385
2496	1.30662	0.338039	0.0872812		1.53102	0.211009	0.0544822
2498	1.31242	0.341883	0.0882738		1.54023	0.219982	0.0567991
2500	1.29161	0.350078	0.0903897		1.53885	0.220516	0.0569371
2502	1.30583	0.35029	0.0904444		1.54231	0.220477	0.0569268
2504	1.30537	0.337264	0.0870811		1.53858	0.219706	0.0567279
2506	1.31466	0.352129	0.0909193		1.54657	0.219638	0.0567102
2508	1.3078	0.3364	0.0868582		1.53698	0.222737	0.0575105
2510	1.30025	0.338471	0.0873929		1.53808	0.226561	0.0584978
2512	1.3136	0.326094	0.0841971		1.54985	0.232031	0.0599101
2514	1.30129	0.321736	0.0830718		1.54377	0.228546	0.0590104
2516	1.33216	0.327755	0.0846259		1.5394	0.226025	0.0583593
2518	1.32393	0.329461	0.0850664		1.53691	0.222463	0.0574398
2520	1.32176	0.330712	0.0853894		1.54457	0.217564	0.0561749
2522	1.31306	0.333536	0.0861186		1.53732	0.216062	0.055787
2524	1.30083	0.315543	0.0814729		1.53904	0.217655	0.0561983
2526	1.30003	0.34711	0.0896235		1.54483	0.224697	0.0580166
2528	1.29689	0.353389	0.0912447		1.52988	0.213021	0.0550018
2530	1.29827	0.340005	0.087789		1.53226	0.213994	0.0552531
2532	1.30458	0.330141	0.0852421		1.53717	0.236446	0.0610501
2534	1.31696	0.306099	0.0790343		1.53242	0.219754	0.0567401
2536	1.31666	0.332954	0.0859685		1.53174	0.21668	0.0559465
2538	1.31586	0.339025	0.0875359		1.53009	0.218059	0.0563027
2540	1.30577	0.338428	0.0873817		1.5321	0.227518	0.0587448
2542	1.31811	0.350295	0.0904457		1.5282	0.217571	0.0561766
2544	1.30749	0.338076	0.0872908		1.53313	0.226966	0.0586024
2546	1.32016	0.337801	0.0872198		1.54199	0.230975	0.0596375
2548	1.30541	0.324816	0.083867		1.53252	0.212632	0.0549013
2550	1.31539	0.33485	0.0864578		1.53631	0.22627	0.0584228
2552	1.31248	0.339129	0.0875627		1.53682	0.219619	0.0567053
2554	1.33361	0.314216	0.0811302		1.52248	0.221405	0.0571666
2556	1.32557	0.333049	0.085993		1.52561	0.218265	0.0563559
2558	1.31443	0.337383	0.0871119		1.53052	0.218075	0.0563067
2560	1.32501	0.336396	0.086857		1.5165	0.222094	0.0573445
2562	1.31995	0.341599	0.0882005		1.52993	0.230526	0.0595216
2564	1.31488	0.347298	0.089672		1.53247	0.219768	0.0567438
2566	1.29929	0.327128	0.0844641		1.53342	0.224067	0.0578537
2568	1.32388	0.336093	0.0867788		1.52196	0.22014	0.05684
2570	1.32728	0.340305	0.0878663		1.5366	0.228534	0.0590071
2572	1.32613	0.323486	0.0835238		1.52147	0.227072	0.0586297
2574	1.32721	0.336275	0.0868258		1.53688	0.226005	0.0583543
2576	1.31003	0.334008	0.0862404		1.52024	0.22506	0.0581101
2578	1.32539	0.340087	0.08781		1.52383	0.216779	0.0559721
2580	1.31323	0.349346	0.0902008		1.53547	0.225638	0.0582595
2582	1.32325	0.351789	0.0908314		1.52723	0.233796	0.0603659
2584	1.31534	0.356938	0.092161		1.52911	0.224761	0.0580332
2586	1.32604	0.359627	0.0928554		1.51503	0.2329	0.0601346
2588	1.31263	0.360596	0.0931056		1.51593	0.229652	0.0592959
2590	1.30814	0.364098	0.0940097		1.50743	0.222969	0.0575704
2592	1.31102	0.347391	0.0896961		1.5187	0.21663	0.0559337
2594	1.33573	0.342412	0.0884104		1.50627	0.21802	0.0562926
2596	1.30737	0.35756	0.0923215		1.49879	0.220697	0.0569837
2598	1.31833	0.339566	0.0876755		1.52147	0.228461	0.0589883
2600	1.32808	0.356663	0.0920899		1.51698	0.214751	0.0554485
2602	1.32655	0.333812	0.0861899		1.50718	0.216212	0.0558258
2604	1.30024	0.343375	0.088659		1.51143	0.216246	0.0558345
2606	1.3296	0.358427	0.0925454		1.50754	0.221781	0.0572635
2608	1.33334	0.346978	0.0895893		1.5004	0.215232	0.0555725
2610	1.30175	0.343827	0.0887757		1.49792	0.215817	0.0557237
2612	1.33395	0.345125	0.0891109		1.50547	0.216122	0.0558024
2614	1.3122	0.359239	0.092755		1.50298	0.222888	0.0575493
2616	1.29856	0.34881	0.0900624		1.51223	0.228909	0.0591039
2618	1.31613	0.345815	0.089289		1.50766	0.22389	0.057808
2620	1.31259	0.342416	0.0884116		1.51031	0.233276	0.0602316
2622	1.30674	0.35682	0.0921305		1.51046	0.225954	0.0583411
2624	1.32636	0.364487	0.09411		1.50753	0.221595	0.0572156
2626	1.31694	0.356158	0.0919595		1.49998	0.224596	0.0579904
2628	1.33423	0.361208	0.0932634		1.51159	0.226195	0.0584034
2630	1.33039	0.344637	0.0889849		1.50476	0.227827	0.0588246
2632	1.30279	0.340109	0.0878157		1.5085	0.226432	0.0584645
2634	1.32532	0.3363	0.0868323		1.51547	0.221122	0.0570934
2636	1.31765	0.359852	0.0929134		1.51207	0.22141	0.0571677
2638	1.31575	0.348208	0.0899068		1.50303	0.224858	0.0580581
2640	1.32267	0.358467	0.0925559		1.49387	0.223531	0.0577154
2642	1.32277	0.352043	0.090897		1.50627	0.22137	0.0571576
2644	1.34569	0.347865	0.0898183		1.50633	0.221835	0.0572776
2646	1.33485	0.348246	0.0899167		1.49989	0.226708	0.0585358
2648	1.32751	0.362762	0.0936646		1.50667	0.218216	0.0563431
2650	1.34935	0.354917	0.0916393		1.49801	0.224051	0.0578497
2652	1.32931	0.371796	0.0959972		1.49343	0.222443	0.0574346
2654	1.3489	0.358454	0.0925524		1.49913	0.2201	0.0568296
2656	1.3224	0.364747	0.0941773		1.5013	0.227424	0.0587207
2658	1.33032	0.375597	0.0969788		1.49603	0.222964	0.0575689
2660	1.33057	0.354542	0.0915424		1.50122	0.225535	0.058233
2662	1.33167	0.37098	0.0957867		1.4955	0.225321	0.0581776
2664	1.32157	0.374697	0.0967464		1.49695	0.225859	0.0583165
2666	1.32742	0.348801	0.0900599		1.5162	0.234972	0.0606695
2668	1.33409	0.367266	0.0948277		1.50134	0.225274	0.0581656
2670	1.33441	0.359131	0.0927272		1.50677	0.234407	0.0605236
2672	1.33263	0.339688	0.087707		1.51084	0.233239	0.060222
2674	1.33083	0.34294	0.0885467		1.49968	0.224627	0.0579984
2676	1.32609	0.366875	0.0947268		1.4943	0.229485	0.0592527
2678	1.32704	0.364687	0.0941618		1.49764	0.227048	0.0586235
2680	1.33308	0.372551	0.0961923		1.5078	0.239381	0.0618078
2682	1.31493	0.368345	0.0951062		1.50978	0.224838	0.058053
2684	1.33167	0.3716	0.0959466		1.49462	0.219744	0.0567377
2686	1.32372	0.352877	0.0911124		1.50489	0.227131	0.058645
2688	1.32854	0.368057	0.095032		1.49576	0.227739	0.0588021
2690	1.31945	0.363629	0.0938885		1.49854	0.222908	0.0575546
2692	1.31477	0.364445	0.0940994		1.49893	0.222129	0.0573535
2694	1.33334	0.374432	0.096678		1.48351	0.21479	0.0554584
2696	1.30701	0.366165	0.0945435		1.51226	0.231114	0.0596733
2698	1.32156	0.372232	0.0961098		1.50509	0.228872	0.0590944
2700	1.31908	0.367028	0.0947661		1.50375	0.229472	0.0592495
2702	1.33595	0.361404	0.0933141		1.49131	0.219008	0.0565476
2704	1.33068	0.365641	0.094408		1.51299	0.233607	0.0603171
2706	1.34304	0.367904	0.0949923		1.50561	0.237009	0.0611955
2708	1.31656	0.343736	0.0887521		1.50678	0.234724	0.0606056
2710	1.338	0.373789	0.096512		1.50873	0.235478	0.0608002
2712	1.32752	0.362424	0.0935776		1.51568	0.232047	0.0599143
2714	1.34059	0.361147	0.0932479		1.502	0.232013	0.0599056
2716	1.32725	0.36369	0.0939045		1.50822	0.225889	0.0583243
2718	1.33638	0.353791	0.0913485		1.51498	0.235134	0.0607113
2720	1.32975	0.3617	0.0933906		1.51724	0.237739	0.0613839
2722	1.34532	0.360871	0.0931765		1.50152	0.226953	0.058599
2724	1.33316	0.362132	0.093502		1.50877	0.228851	0.0590889
2726	1.32981	0.363286	0.0938		1.50527	0.234495	0.0605464
2728	1.33314	0.339217	0.0875854		1.51618	0.232475	0.0600248
2730	1.3344	0.375437	0.0969374		1.50918	0.232515	0.0600352
2732	1.32415	0.370719	0.0957193		1.50097	0.226833	0.0585681
2734	1.33804	0.378693	0.0977781		1.51408	0.234564	0.0605641
2736	1.34364	0.367288	0.0948334		1.50951	0.238288	0.0615256
2738	1.32733	0.368658	0.0951872		1.50887	0.232105	0.0599292
2740	1.3153	0.372978	0.0963025		1.5062	0.224872	0.0580616
2742	1.339	0.37853	0.0977361		1.51033	0.243357	0.0628346
2744	1.3168	0.371732	0.0959809		1.50344	0.224108	0.0578644
2746	1.31684	0.368303	0.0950954		1.50679	0.232319	0.0599844
2748	1.3147	0.363564	0.0938718		1.50835	0.233101	0.0601865
2750	1.32924	0.378943	0.0978427		1.50845	0.23312	0.0601914
2752	1.32192	0.362186	0.0935161		1.50521	0.227452	0.0587278
2754	1.32836	0.357605	0.0923333		1.5106	0.227518	0.0587448
2756	1.33209	0.351115	0.0906574		1.50504	0.230955	0.0596324
2758	1.33526	0.380302	0.0981937		1.51526	0.232878	0.0601288
2760	1.30671	0.354186	0.0914506		1.5128	0.241218	0.0622822
2762	1.33055	0.375527	0.0969606		1.51667	0.239414	0.0618164
2764	1.31014	0.375135	0.0968595		1.51834	0.239935	0.061951
2766	1.31374	0.363563	0.0938717		1.50774	0.235567	0.0608232
2768	1.33502	0.365995	0.0944995		1.50174	0.227726	0.0587986
2770	1.31227	0.354837	0.0916184		1.50112	0.224842	0.0580539
2772	1.32496	0.365023	0.0942485		1.51164	0.22496	0.0580843
2774	1.32609	0.354048	0.0914147		1.51649	0.231426	0.059754
2776	1.34039	0.352639	0.091051		1.51834	0.242923	0.0627224
2778	1.33135	0.360193	0.0930014		1.50775	0.232996	0.0601594
2780	1.34487	0.368238	0.0950786		1.52266	0.234323	0.0605019
2782	1.32786	0.368515	0.0951501		1.51742	0.225616	0.0582538
2784	1.35199	0.347711	0.0897787		1.50783	0.239357	0.0618016
2786	1.34488	0.330668	0.0853782		1.509	0.239696	0.0618893
2788	1.35708	0.377951	0.0975866		1.51478	0.235916	0.0609133
2790	1.34583	0.368642	0.0951829		1.52799	0.240127	0.0620006
2792	1.3189	0.385442	0.0995207		1.51785	0.238684	0.0616281
2794	1.33148	0.36712	0.0947901		1.51652	0.239645	0.0618761
2796	1.32385	0.370324	0.0956172		1.51311	0.23566	0.0608471
2798	1.34876	0.366268	0.0945699		1.52269	0.244835	0.0632161
2800	1.31707	0.368985	0.0952714		1.51905	0.237868	0.0614171
2802	1.32392	0.343607	0.0887189		1.52217	0.240544	0.0621081
2804	1.32818	0.358024	0.0924415		1.5111	0.244184	0.0630481
2806	1.32716	0.388473	0.100303		1.51403	0.233271	0.0602303
2808	1.34632	0.363462	0.0938455		1.52713	0.240672	0.0621413
2810	1.31375	0.372237	0.0961112		1.50519	0.244116	0.0630304
2812	1.31433	0.353072	0.0911627		1.51911	0.23834	0.0615392
2814	1.31277	0.372825	0.096263		1.51614	0.239954	0.0619559
2816	1.35065	0.366276	0.0945721		1.52754	0.244027	0.0630074
2818	1.3028	0.34546	0.0891974		1.51236	0.236941	0.0611778
2820	1.31035	0.365314	0.0943235		1.52207	0.234799	0.0606248
2822	1.32164	0.363356	0.093818		1.51596	0.230159	0.0594269
2824	1.33161	0.363867	0.0939501		1.51935	0.238095	0.0614757
2826	1.31458	0.36259	0.0936202		1.51109	0.237046	0.0612051
2828	1.32279	0.372421	0.0961586		1.52095	0.242986	0.0627388
2830	1.31137	0.350536	0.0905081		1.51252	0.234963	0.0606673
2832	1.33077	0.335634	0.0866604		1.52345	0.237842	0.0614106
2834	1.30996	0.365923	0.0944809		1.51398	0.238617	0.0616106
2836	1.32682	0.367374	0.0948555		1.51442	0.237739	0.061384
2838	1.31471	0.357396	0.0922791		1.53275	0.238899	0.0616834
2840	1.34141	0.352652	0.0910545		1.5339	0.239689	0.0618873
2842	1.32246	0.35613	0.0919524		1.51784	0.236836	0.0611508
2844	1.33326	0.355036	0.0916699		1.5227	0.24104	0.0622363
2846	1.32694	0.358491	0.0925619		1.5093	0.230638	0.0595504
2848	1.30971	0.341416	0.0881533		1.52124	0.249355	0.0643832
2850	1.33663	0.346943	0.0895802		1.5227	0.234443	0.0605328
2852	1.33268	0.370966	0.0957831		1.50879	0.239132	0.0617436
2854	1.3233	0.345545	0.0892193		1.51198	0.236898	0.0611668
2856	1.33064	0.370244	0.0955965		1.52943	0.235765	0.0608744
2858	1.30037	0.346366	0.0894314		1.5137	0.242604	0.0626402
2860	1.31717	0.361908	0.0934444		1.50562	0.230406	0.0594907
2862	1.31909	0.34027	0.0878573		1.51002	0.238003	0.0614521
2864	1.32321	0.353273	0.0912147		1.51596	0.232304	0.0599806
2866	1.33936	0.36059	0.093104		1.53342	0.239643	0.0618755
2868	1.32509	0.370723	0.0957204		1.52131	0.23356	0.0603049
2870	1.34169	0.347613	0.0897534		1.53482	0.244834	0.0632159
2872	1.34081	0.365709	0.0944257		1.52987	0.238661	0.0616219
2874	1.33612	0.368039	0.0950273		1.52596	0.235496	0.0608048
2876	1.35704	0.349431	0.0902227		1.52284	0.233818	0.0603716
2878	1.33464	0.355865	0.0918841		1.53122	0.23777	0.061392
2880	1.36124	0.366212	0.0945555		1.52754	0.241307	0.0623052
2882	1.33644	0.366315	0.0945822		1.52383	0.243361	0.0628357
2884	1.34063	0.347649	0.0897626		1.52267	0.233543	0.0603006
2886	1.32859	0.374948	0.0968112		1.53436	0.247059	0.0637905
2888	1.33832	0.362222	0.0935254		1.52016	0.239418	0.0618174
2890	1.329	0.364127	0.0940171		1.52882	0.241097	0.0622509
2892	1.34596	0.369093	0.0952994		1.53518	0.246382	0.0636156
2894	1.34858	0.349957	0.0903584		1.53246	0.244737	0.0631908
2896	1.33656	0.357274	0.0922478		1.53018	0.239305	0.0617884
2898	1.33705	0.355805	0.0918683		1.53377	0.232707	0.0600847
2900	1.31605	0.366099	0.0945263		1.52909	0.243166	0.0627851
2902	1.32523	0.347475	0.0897178		1.539	0.247196	0.0638258
2904	1.33315	0.375022	0.0968303		1.5196	0.237836	0.0614089
2906	1.3373	0.363389	0.0938267		1.53271	0.234486	0.0605439
2908	1.34389	0.368802	0.0952241		1.52917	0.233547	0.0603017
2910	1.3432	0.377621	0.0975014		1.52986	0.240376	0.0620648
2912	1.32757	0.362642	0.0936338		1.5306	0.243696	0.0629219
2914	1.32964	0.365969	0.0944928		1.52526	0.240023	0.0619736
2916	1.30956	0.356726	0.0921064		1.52238	0.23917	0.0617533
2918	1.31922	0.365484	0.0943677		1.52558	0.236787	0.0611381
2920	1.3411	0.362982	0.0937216		1.53072	0.244544	0.0631409
2922	1.32664	0.366745	0.0946933		1.5347	0.242091	0.0625076
2924	1.32203	0.36222	0.0935247		1.52394	0.235359	0.0607695
2926	1.33125	0.36029	0.0930264		1.52638	0.237064	0.0612096
2928	1.32094	0.373675	0.0964824		1.54198	0.242766	0.062682
2930	1.33061	0.354626	0.091564		1.53607	0.240109	0.0619958
2932	1.33178	0.391569	0.101103		1.53234	0.238407	0.0615565
2934	1.32842	0.37028	0.0956059		1.52968	0.23443	0.0605295
2936	1.30164	0.359309	0.0927731		1.53945	0.24242	0.0625926
2938	1.3209	0.367064	0.0947755		1.52801	0.230577	0.0595347
2940	1.34208	0.391078	0.100976		1.53611	0.241449	0.062342
2942	1.33457	0.377718	0.0975265		1.54044	0.238125	0.0614836
2944	1.32245	0.356716	0.0921037		1.52306	0.223955	0.0578249
2946	1.33107	0.371147	0.0958297		1.53489	0.243772	0.0629416
2948	1.34533	0.365894	0.0944734		1.53045	0.239455	0.0618271
2950	1.33741	0.378171	0.0976434		1.53088	0.239921	0.0619474
2952	1.32122	0.365396	0.0943449		1.5404	0.247285	0.0638487
2954	1.34346	0.377976	0.0975931		1.53245	0.237758	0.0613889
2956	1.34751	0.350067	0.0903869		1.5454	0.239736	0.0618995
2958	1.32292	0.356931	0.0921591		1.53075	0.240317	0.0620496
2960	1.34231	0.354319	0.0914848		1.51907	0.23238	0.0600003
2962	1.31579	0.370629	0.0956959		1.53152	0.240746	0.0621603
2964	1.31584	0.367042	0.0947699		1.52824	0.236967	0.0611845
2966	1.32351	0.380252	0.0981807		1.52744	0.233334	0.0602466
2968	1.32955	0.375656	0.0969938		1.53186	0.239346	0.0617988
2970	1.3083	0.372246	0.0961134		1.53288	0.241551	0.0623683
2972	1.33817	0.382828	0.0988458		1.53524	0.236346	0.0610243
2974	1.33727	0.372729	0.0962381		1.53276	0.240492	0.0620948
2976	1.31648	0.376804	0.0972905		1.53339	0.244477	0.0631236
2978	1.32793	0.36742	0.0948675		1.52934	0.235071	0.0606951
2980	1.32783	0.36756	0.0949037		1.53749	0.248962	0.0642816
2982	1.34069	0.378955	0.0978456		1.55161	0.242435	0.0625964
2984	1.32757	0.378878	0.0978258		1.53804	0.241339	0.0623135
2986	1.33069	0.376056	0.0970973		1.54119	0.248918	0.0642703
2988	1.30402	0.38295	0.0988773		1.53528	0.236633	0.0610983
2990	1.31403	0.366927	0.09474		1.53834	0.252041	0.0650766
2992	1.33836	0.371364	0.0958857		1.5422	0.234968	0.0606685
2994	1.32151	0.375842	0.0970421		1.54285	0.239986	0.0619642
2996	1.32867	0.376986	0.0973374		1.53473	0.237	0.0611932
2998	1.31464	0.374648	0.0967337		1.52621	0.231061	0.0596598
3000	1.32212	0.373865	0.0965315		1.53674	0.248365	0.0641277
3002	1.32094	0.368532	0.0951547		1.54476	0.249115	0.0643212
3004	1.33423	0.373543	0.0964484		1.54509	0.239723	0.0618962
3006	1.31722	0.371998	0.0960496		1.54231	0.236479	0.0610586
3008	1.32197	0.379267	0.0979264		1.53912	0.236679	0.0611103
3010	1.32376	0.374741	0.0967576		1.54158	0.244452	0.0631171
3012	1.31152	0.356412	0.0920252		1.54889	0.24288	0.0627114
3014	1.32186	0.380093	0.0981397		1.53904	0.243747	0.0629351
3016	1.32458	0.367903	0.0949923		1.54008	0.254766	0.0657804
3018	1.33068	0.367418	0.0948668		1.53435	0.238506	0.0615821
3020	1.32489	0.366106	0.0945282		1.54077	0.237771	0.0613923
3022	1.33208	0.370528	0.0956699		1.53014	0.245376	0.0633557
3024	1.3216	0.369902	0.0955083		1.53828	0.237348	0.0612829
3026	1.32805	0.365495	0.0943705		1.5349	0.242689	0.062662
3028	1.34048	0.378972	0.0978501		1.5476	0.244002	0.0630011
3030	1.32803	0.376895	0.0973137		1.5376	0.237776	0.0613935
3032	1.30299	0.352114	0.0909154		1.54623	0.241387	0.0623259
3034	1.30982	0.373347	0.0963977		1.5351	0.240496	0.0620959
3036	1.315	0.362838	0.0936845		1.54408	0.250585	0.0647008
3038	1.3141	0.372139	0.0960858		1.53284	0.236338	0.0610221
3040	1.32453	0.385575	0.0995552		1.5452	0.239736	0.0618996
3042	1.34737	0.359031	0.0927014		1.5425	0.235585	0.0608279
3044	1.31808	0.381055	0.0983879		1.5359	0.243585	0.0628933
3046	1.32512	0.369375	0.0953723		1.54491	0.24319	0.0627915
3048	1.3252	0.379081	0.0978783		1.54164	0.245649	0.0634263
3050	1.31813	0.354069	0.0914203		1.55319	0.241295	0.0623021
3052	1.3226	0.384203	0.0992009		1.54126	0.238696	0.0616311
3054	1.32642	0.379219	0.0979138		1.5472	0.240621	0.062128
3056	1.30105	0.358985	0.0926895		1.55302	0.252367	0.0651609
3058	1.3375	0.370395	0.0956356		1.54455	0.242463	0.0626038
3060	1.31214	0.377007	0.0973428		1.54539	0.251317	0.0648898
3062	1.32393	0.352915	0.0911223		1.54631	0.243355	0.0628339
3064	1.32288	0.356829	0.0921328		1.5438	0.241595	0.0623796
3066	1.32269	0.343437	0.088675		1.54175	0.248481	0.0641576
3068	1.33261	0.366576	0.0946496		1.53026	0.246277	0.0635885
3070	1.31311	0.370005	0.0955348		1.55541	0.257984	0.0666112
3072	1.32915	0.348201	0.0899052		1.54298	0.244786	0.0632036
3074	1.33176	0.360008	0.0929536		1.54687	0.250215	0.0646052
3076	1.32036	0.359492	0.0928206		1.54487	0.251093	0.0648319
3078	1.32413	0.344874	0.0890462		1.55541	0.256839	0.0663155
3080	1.32371	0.359639	0.0928583		1.54883	0.243824	0.062955
3082	1.31977	0.366392	0.094602		1.54951	0.254362	0.0656759
3084	1.33475	0.366888	0.09473		1.56481	0.25809	0.0666385
3086	1.32787	0.362447	0.0935834		1.54912	0.246853	0.0637372
3088	1.31545	0.365002	0.0942431		1.53738	0.242895	0.0627153
3090	1.33105	0.356712	0.0921026		1.54847	0.24854	0.0641727
3092	1.34143	0.3681	0.095043		1.53922	0.242197	0.0625349
3094	1.33812	0.363204	0.0937788		1.55419	0.246084	0.0635386
3096	1.34185	0.375725	0.0970118		1.54129	0.250001	0.0645501
3098	1.33679	0.38053	0.0982524		1.54637	0.252843	0.0652839
3100	1.31292	0.371241	0.0958541		1.55359	0.255349	0.0659308
3102	1.30631	0.386644	0.099831		1.54512	0.254045	0.0655943
3104	1.31337	0.376359	0.0971755		1.54703	0.247493	0.0639024
3106	1.32816	0.371299	0.0958691		1.54788	0.248477	0.0641565
3108	1.31361	0.363659	0.0938964		1.53036	0.241319	0.0623084
3110	1.31779	0.375746	0.0970172		1.54454	0.252327	0.0651506
3112	1.31584	0.383861	0.0991126		1.5464	0.255104	0.0658675
3114	1.32904	0.355233	0.0917207		1.54263	0.252054	0.0650801
3116	1.35627	0.386381	0.0997632		1.54661	0.246779	0.063718
3118	1.34071	0.376167	0.0971258		1.54343	0.251254	0.0648735
3120	1.32597	0.367185	0.0948068		1.55348	0.236522	0.0610697
3122	1.30476	0.358811	0.0926446		1.5444	0.246072	0.0635356
3124	1.32236	0.357128	0.09221		1.55036	0.249646	0.0644584
3126	1.31417	0.383034	0.098899		1.54769	0.244094	0.0630249
3128	1.29975	0.375351	0.0969153		1.56498	0.251151	0.0648469
3130	1.3105	0.373607	0.0964649		1.54687	0.25294	0.0653087
3132	1.32873	0.367136	0.094794		1.54946	0.254374	0.065679
3134	1.33106	0.367853	0.0949793		1.53585	0.247979	0.0640279
3136	1.31722	0.360033	0.0929602		1.54119	0.24986	0.0645136
3138	1.32255	0.368483	0.0951419		1.54194	0.248947	0.0642779
3140	1.33008	0.353519	0.0912783		1.5395	0.244041	0.0630112
3142	1.33398	0.352015	0.0908898		1.54983	0.251386	0.0649077
3144	1.33318	0.367088	0.0947817		1.54807	0.24868	0.0642089
3146	1.33083	0.35934	0.0927813		1.53883	0.244782	0.0632025
3148	1.33293	0.36867	0.0951901		1.54888	0.243443	0.0628566
3150	1.32073	0.37819	0.0976482		1.5532	0.25494	0.0658253
3152	1.32865	0.365045	0.0942543		1.55044	0.251421	0.0649167
3154	1.31303	0.36936	0.0953684		1.54375	0.250316	0.0646313
3156	1.31346	0.360123	0.0929835		1.54286	0.250949	0.0647948
3158	1.34334	0.358091	0.0924587		1.55043	0.243989	0.0629977
3160	1.3232	0.36066	0.0931221		1.54446	0.251507	0.0649388
3162	1.34265	0.361263	0.0932778		1.55131	0.252649	0.0652338
3164	1.32956	0.360775	0.0931518		1.54066	0.252727	0.0652538
3166	1.34052	0.389753	0.100634		1.55406	0.256185	0.0661467
3168	1.31859	0.390721	0.100884		1.54767	0.243648	0.0629097
3170	1.33271	0.378585	0.0977501		1.556	0.259623	0.0670343
3172	1.35336	0.389569	0.100586		1.5399	0.24286	0.0627063
3174	1.35613	0.369276	0.0953465		1.54462	0.2566	0.0662539
3176	1.35071	0.370371	0.0956293		1.53561	0.244622	0.063161
3178	1.31793	0.38997	0.10069		1.53185	0.245187	0.063307
3180	1.33233	0.377065	0.0973578		1.54154	0.255247	0.0659044
3182	1.33253	0.397285	0.102578		1.53607	0.253475	0.0654469
3184	1.34041	0.384952	0.0993941		1.54983	0.248747	0.0642262
3186	1.33678	0.385841	0.0996238		1.55089	0.250715	0.0647343
3188	1.3238	0.395716	0.102173		1.54538	0.253579	0.0654738
3190	1.32213	0.380639	0.0982807		1.54664	0.261439	0.0675032
3192	1.32836	0.40056	0.103424		1.55273	0.252898	0.0652979
3194	1.33565	0.390678	0.100873		1.54851	0.251007	0.0648097
3196	1.34303	0.383735	0.0990801		1.54627	0.247381	0.0638735
3198	1.33591	0.373806	0.0965163		1.54443	0.244164	0.063043
3200	1.31779	0.374428	0.0966769		1.54069	0.247253	0.0638404
3202	1.33982	0.399312	0.103102		1.55595	0.260871	0.0673566
3204	1.33195	0.386426	0.0997747		1.54975	0.253432	0.0654358
3206	1.31964	0.375739	0.0970154		1.55206	0.256793	0.0663037
3208	1.31924	0.382893	0.0988625		1.55075	0.258836	0.0668312
3210	1.32346	0.37179	0.0959957		1.55787	0.258347	0.066705
3212	1.32528	0.393287	0.101546		1.55065	0.249527	0.0644277
3214	1.33607	0.377788	0.0975444		1.54741	0.248436	0.0641458
3216	1.32374	0.389306	0.100518		1.54524	0.245753	0.063453
3218	1.34689	0.374397	0.0966688		1.54391	0.247724	0.063962
3220	1.32773	0.368942	0.0952605		1.55506	0.253468	0.0654451
3222	1.33647	0.376709	0.0972658		1.55635	0.25643	0.06621
3224	1.33075	0.381954	0.0986201		1.55327	0.256259	0.0661658
3226	1.32495	0.376718	0.0972683		1.55197	0.26468	0.0683401
3228	1.33872	0.376878	0.0973095		1.56376	0.261169	0.0674336
3230	1.32961	0.378	0.0975991		1.55015	0.253454	0.0654416
3232	1.31592	0.395863	0.102212		1.54658	0.254582	0.0657329
3234	1.33813	0.378142	0.0976359		1.55282	0.258409	0.0667209
3236	1.34998	0.394006	0.101732		1.54302	0.245872	0.0634839
3238	1.33726	0.393035	0.101481		1.54504	0.246389	0.0636174
3240	1.34488	0.383728	0.0990781		1.5454	0.250807	0.064758
3242	1.37612	0.377226	0.0973994		1.55735	0.25252	0.0652004
3244	1.33971	0.379411	0.0979635		1.55438	0.248779	0.0642344
3246	1.34857	0.364313	0.0940652		1.55843	0.256817	0.0663099
3248	1.33787	0.373523	0.0964431		1.54866	0.24795	0.0640205
3250	1.32344	0.377888	0.0975702		1.55139	0.253481	0.0654486
3252	1.31866	0.357314	0.0922582		1.55023	0.255181	0.0658874
3254	1.33125	0.377946	0.0975852		1.55221	0.252337	0.0651531
3256	1.33021	0.368579	0.0951667		1.54812	0.24719	0.0638241
3258	1.34073	0.389701	0.10062		1.55955	0.255007	0.0658426
3260	1.33203	0.398394	0.102865		1.55782	0.259699	0.067054
3262	1.3295	0.384804	0.0993559		1.54862	0.256906	0.0663329
3264	1.34527	0.383905	0.0991239		1.55997	0.24878	0.0642347
3266	1.34507	0.367162	0.0948007		1.56012	0.254218	0.0656387
3268	1.33484	0.391058	0.100971		1.55321	0.253437	0.0654372
3270	1.30647	0.359288	0.0927677		1.55321	0.251892	0.0650383
3272	1.32743	0.386515	0.0997978		1.55283	0.255491	0.0659675
3274	1.31891	0.372711	0.0962335		1.562	0.258332	0.0667011
3276	1.34504	0.38186	0.0985959		1.5623	0.258995	0.0668723
3278	1.3544	0.379603	0.098013		1.56674	0.265062	0.0684386
3280	1.33784	0.384058	0.0991634		1.55631	0.26178	0.0675912
3282	1.34824	0.392178	0.10126		1.55745	0.259357	0.0669657
3284	1.35043	0.381802	0.0985808		1.56088	0.26689	0.0689107
3286	1.32827	0.378049	0.0976118		1.55335	0.261267	0.0674589
3288	1.33725	0.380434	0.0982277		1.54296	0.2598	0.0670799
3290	1.33846	0.369597	0.0954295		1.55387	0.254533	0.0657202
3292	1.33448	0.377957	0.0975882		1.56159	0.255046	0.0658527
3294	1.33629	0.379456	0.0979752		1.56256	0.259902	0.0671065
3296	1.33029	0.385594	0.0995599		1.56038	0.264028	0.0681716
3298	1.35163	0.36686	0.0947228		1.56735	0.260668	0.0673041
3300	1.32491	0.38419	0.0991975		1.56591	0.2585	0.0667445
3302	1.31777	0.38678	0.0998662		1.55493	0.259698	0.0670537
3304	1.32404	0.384969	0.0993986		1.56008	0.261189	0.0674386
3306	1.3419	0.379107	0.097885		1.55083	0.255863	0.0660636
3308	1.33455	0.384019	0.0991533		1.5566	0.265272	0.0684928
3310	1.32136	0.381083	0.0983952		1.54398	0.254325	0.0656664
3312	1.30083	0.391472	0.101078		1.5528	0.246815	0.0637274
3314	1.34446	0.392218	0.10127		1.5542	0.250334	0.064636
3316	1.32179	0.388471	0.100303		1.55568	0.257067	0.0663743
3318	1.319	0.394031	0.101738		1.5589	0.255949	0.0660858
3320	1.32226	0.376296	0.0971591		1.5458	0.256471	0.0662205
3322	1.33739	0.375359	0.0969174		1.54463	0.248844	0.0642511
3324	1.327	0.38141	0.0984795		1.54395	0.249253	0.0643569
3326	1.32493	0.378749	0.0977926		1.5511	0.252956	0.065313
3328	1.32913	0.367502	0.0948886		1.55435	0.257852	0.0665772
3330	1.33817	0.377284	0.0974143		1.54737	0.250635	0.0647136
3332	1.32496	0.37942	0.0979657		1.5601	0.257421	0.0664659
3334	1.34337	0.395353	0.10208		1.55279	0.256306	0.066178
3336	1.34761	0.372007	0.0960517		1.56432	0.257117	0.0663872
3338	1.34405	0.393616	0.101631		1.55131	0.256996	0.0663561
3340	1.34039	0.362844	0.093686		1.55117	0.251043	0.0648191
3342	1.33996	0.388831	0.100396		1.55197	0.255219	0.0658972
3344	1.35997	0.378566	0.0977454		1.55839	0.258684	0.066792
3346	1.32803	0.391342	0.101044		1.55538	0.261846	0.0676082
3348	1.34939	0.364882	0.0942121		1.55855	0.258139	0.0666511
3350	1.34756	0.369154	0.0953151		1.56696	0.262619	0.067808
3352	1.3376	0.376807	0.0972913		1.56607	0.255363	0.0659344
3354	1.32962	0.372969	0.0963001		1.56741	0.260963	0.0673803
3356	1.34009	0.379463	0.097977		1.55874	0.259173	0.0669181
3358	1.3413	0.398631	0.102926		1.55957	0.261171	0.0674341
3360	1.34183	0.388443	0.100296		1.55643	0.245953	0.0635049
3362	1.33323	0.37573	0.097013		1.55863	0.257234	0.0664175
3364	1.32624	0.383295	0.0989664		1.56741	0.257483	0.0664819
3366	1.33975	0.378091	0.0976228		1.55271	0.251308	0.0648873
3368	1.33194	0.381068	0.0983913		1.55328	0.249501	0.0644208
3370	1.33716	0.399165	0.103064		1.55044	0.256171	0.066143
3372	1.34614	0.375976	0.0970767		1.55767	0.265173	0.0684672
3374	1.33906	0.391112	0.100985		1.55179	0.259414	0.0669805
3376	1.32354	0.383411	0.0989963		1.56191	0.253138	0.06536
3378	1.32545	0.388183	0.100228		1.55431	0.256643	0.0662649
3380	1.34181	0.37114	0.095828		1.5527	0.249235	0.0643523
3382	1.32958	0.374831	0.096781		1.55005	0.246289	0.0635915
3384	1.33077	0.368229	0.0950764		1.55167	0.256683	0.0662753
3386	1.34102	0.379243	0.0979201		1.5576	0.251841	0.0650252
3388	1.34693	0.392001	0.101214		1.56212	0.254619	0.0657424
3390	1.33847	0.374195	0.0966167		1.55205	0.251299	0.0648851
3392	1.34923	0.382112	0.0986608		1.55414	0.264051	0.0681776
3394	1.34505	0.362115	0.0934977		1.56468	0.261166	0.0674328
3396	1.32643	0.384995	0.0994052		1.5678	0.258895	0.0668464
3398	1.33535	0.404188	0.104361		1.56455	0.254319	0.0656649
3400	1.33449	0.387741	0.100114		1.57288	0.269868	0.0696795
3402	1.33488	0.378822	0.0978115		1.5586	0.25681	0.066308
3404	1.34005	0.377643	0.0975071		1.54538	0.252932	0.0653068
3406	1.32687	0.368886	0.095246		1.55747	0.259286	0.0669473
3408	1.32262	0.37317	0.0963521		1.56541	0.253224	0.0653821
3410	1.32963	0.386349	0.0997548		1.56723	0.259469	0.0669946
3412	1.32573	0.376681	0.0972587		1.56712	0.258173	0.06666
3414	1.3301	0.376609	0.09724		1.55115	0.250032	0.0645579
3416	1.32205	0.35863	0.0925978		1.55576	0.260059	0.0671469
3418	1.33457	0.370598	0.0956881		1.56627	0.262113	0.0676773
3420	1.33896	0.397302	0.102583		1.57294	0.267776	0.0691394
3422	1.34606	0.371682	0.0959678		1.56488	0.25888	0.0668425
3424	1.33186	0.368575	0.0951656		1.57024	0.26276	0.0678443
3426	1.32687	0.381801	0.0985806		1.56446	0.257621	0.0665175
3428	1.32775	0.373851	0.0965279		1.56697	0.262233	0.0677082
3430	1.33253	0.384979	0.0994011		1.55837	0.25597	0.0660912
3432	1.3361	0.369195	0.0953258		1.55714	0.261669	0.0675627
3434	1.33959	0.381567	0.0985201		1.56509	0.246817	0.0637279
3436	1.34838	0.355959	0.0919083		1.5713	0.249047	0.0643037
3438	1.34239	0.389601	0.100594		1.55499	0.253633	0.0654879
3440	1.34007	0.377586	0.0974924		1.5691	0.264021	0.0681699
3442	1.33377	0.380745	0.098308		1.55895	0.251656	0.0649772
3444	1.34762	0.379444	0.097972		1.57126	0.26623	0.0687403
3446	1.33501	0.390511	0.100829		1.56148	0.261645	0.0675564
3448	1.35336	0.369231	0.095335		1.55411	0.259642	0.0670394
3450	1.34442	0.386787	0.0998679		1.57684	0.265818	0.068634
3452	1.31684	0.391772	0.101155		1.57154	0.265324	0.0685065
3454	1.33525	0.390059	0.100713		1.56596	0.253559	0.0654687
3456	1.33442	0.366916	0.0947373		1.56021	0.261124	0.067422
3458	1.33003	0.390211	0.100752		1.56325	0.260039	0.0671419
3460	1.35202	0.389779	0.100641		1.55479	0.264469	0.0682855
3462	1.34141	0.40852	0.105479		1.56955	0.262106	0.0676754
3464	1.34299	0.393988	0.101727		1.55836	0.256652	0.0662673
3466	1.34393	0.393515	0.101605		1.5657	0.262151	0.0676872
3468	1.34141	0.387006	0.0999244		1.563	0.256622	0.0662595
3470	1.33622	0.390763	0.100895		1.56387	0.25422	0.0656394
3472	1.32326	0.390122	0.100729		1.55354	0.261957	0.0676371
3474	1.33983	0.383194	0.0989403		1.56642	0.257646	0.0665239
3476	1.32442	0.364959	0.094232		1.5671	0.266264	0.0687492
3478	1.32302	0.393297	0.101549		1.57153	0.269254	0.0695211
3480	1.35163	0.381858	0.0985953		1.55849	0.257668	0.0665297
3482	1.33326	0.382235	0.0986926		1.56146	0.262887	0.0678772
3484	1.33955	0.389729	0.100628		1.57632	0.266324	0.0687645
3486	1.34926	0.395107	0.102016		1.56914	0.260497	0.06726
3488	1.34218	0.383834	0.0991055		1.55453	0.262052	0.0676616
3490	1.31255	0.391444	0.10107		1.55972	0.258408	0.0667208
3492	1.33574	0.402206	0.103849		1.56403	0.255555	0.065984
3494	1.33853	0.395966	0.102238		1.56811	0.259767	0.0670714
3496	1.32588	0.393063	0.101488		1.56919	0.256898	0.0663307
3498	1.34834	0.391426	0.101066		1.56302	0.266241	0.0687431
3500	1.33579	0.396516	0.10238		1.58407	0.263949	0.0681513
3502	1.33758	0.394652	0.101899		1.5711	0.271507	0.0701028
3504	1.34006	0.398294	0.102839		1.57219	0.266138	0.0687166
3506	1.33294	0.385258	0.0994732		1.57941	0.262074	0.0676673
3508	1.32978	0.37455	0.0967084		1.56467	0.263644	0.0680727
3510	1.33944	0.388929	0.100421		1.56521	0.259001	0.0668739
3512	1.3312	0.367654	0.0949278		1.56836	0.253585	0.0654754
3514	1.33824	0.393166	0.101515		1.56283	0.258277	0.0666869
3516	1.32978	0.386698	0.099845		1.56268	0.260783	0.0673338
3518	1.3292	0.389346	0.100529		1.56414	0.265569	0.0685697
3520	1.34194	0.38238	0.0987302		1.57243	0.258617	0.0667746
3522	1.34702	0.359103	0.0927201		1.54527	0.244164	0.0630428
3524	1.32778	0.379822	0.0980696		1.56834	0.264442	0.0682786
3526	1.31177	0.360297	0.0930283		1.56643	0.263488	0.0680322
3528	1.33661	0.360047	0.0929638		1.56633	0.257949	0.066602
3530	1.34737	0.37951	0.0979891		1.55592	0.255516	0.065974
3532	1.32085	0.37385	0.0965275		1.56516	0.256985	0.0663533
3534	1.32417	0.377205	0.097394		1.56683	0.251069	0.0648257
3536	1.31949	0.365923	0.0944809		1.56569	0.259692	0.0670523
3538	1.32316	0.372816	0.0962607		1.56848	0.259767	0.0670716
3540	1.32077	0.377943	0.0975844		1.58467	0.276023	0.0712687
3542	1.32408	0.374334	0.0966527		1.56346	0.26723	0.0689985
3544	1.29764	0.366062	0.0945169		1.56209	0.250109	0.0645778
3546	1.32913	0.368902	0.0952502		1.56592	0.262518	0.0677819
3548	1.30367	0.387047	0.099935		1.56329	0.261819	0.0676014
3550	1.32254	0.366647	0.0946678		1.57238	0.269712	0.0696392
3552	1.31448	0.357176	0.0922223		1.56273	0.260225	0.0671897
3554	1.314	0.385022	0.0994121		1.55885	0.256431	0.0662103
3556	1.31828	0.379218	0.0979136		1.56472	0.264655	0.0683336
3558	1.32187	0.386493	0.0997922		1.56451	0.261533	0.0675276
3560	1.32131	0.363591	0.0938788		1.56211	0.261039	0.0674001
3562	1.3442	0.368858	0.0952386		1.57071	0.257505	0.0664875
3564	1.31473	0.371182	0.0958387		1.56389	0.26447	0.0682858
3566	1.32046	0.361541	0.0933494		1.56128	0.25291	0.065301
3568	1.34154	0.397498	0.102634		1.57165	0.25117	0.0648519
3570	1.33098	0.385767	0.0996047		1.5563	0.269673	0.0696293
3572	1.32929	0.391616	0.101115		1.56467	0.262865	0.0678715
3574	1.31569	0.385539	0.0995457		1.55926	0.263268	0.0679754
3576	1.31683	0.373947	0.0965526		1.57097	0.267044	0.0689505
3578	1.32373	0.386267	0.0997337		1.56798	0.258935	0.0668567
3580	1.32753	0.381664	0.0985452		1.56384	0.253746	0.065517
3582	1.33371	0.392786	0.101417		1.57399	0.264913	0.0684002
3584	1.3281	0.38974	0.100631		1.55555	0.253358	0.0654167
3586	1.35027	0.403192	0.104104		1.56752	0.26432	0.0682472
3588	1.32344	0.378021	0.0976046		1.55206	0.257705	0.0665391
3590	1.33078	0.381267	0.0984428		1.57425	0.263348	0.0679963
3592	1.34112	0.37345	0.0964244		1.57006	0.257757	0.0665526
3594	1.33159	0.382754	0.0988267		1.57158	0.252242	0.0651286
3596	1.32835	0.384681	0.0993242		1.57223	0.254535	0.0657205
3598	1.35248	0.377567	0.0974874		1.57081	0.257257	0.0664235
3600	1.32776	0.389657	0.100609		1.57505	0.262899	0.0678802
3602	1.34577	0.392066	0.101231		1.575	0.26343	0.0680174
3604	1.33789	0.385167	0.0994497		1.56465	0.256135	0.0661338
3606	1.34576	0.371587	0.0959434		1.57979	0.257427	0.0664674
3608	1.34845	0.385817	0.0996176		1.5731	0.2647	0.0683452
3610	1.35468	0.376411	0.0971889		1.57082	0.254901	0.0658152
3612	1.34207	0.380758	0.0983113		1.57253	0.258994	0.0668719
3614	1.32826	0.396281	0.102319		1.57465	0.26038	0.0672299
3616	1.35006	0.398173	0.102808		1.57495	0.259083	0.0668948
3618	1.35285	0.38815	0.10022		1.57148	0.258017	0.0666197
3620	1.33071	0.384243	0.0992112		1.5788	0.25729	0.0664319
3622	1.3467	0.384219	0.0992049		1.57435	0.25675	0.0662925
3624	1.34873	0.370027	0.0955406		1.57377	0.259042	0.0668844
3626	1.34374	0.388439	0.100295		1.56975	0.257669	0.0665297
3628	1.36195	0.394305	0.101809		1.57165	0.26503	0.0684304
3630	1.34873	0.37702	0.097346		1.5742	0.256807	0.0663073
3632	1.33812	0.38557	0.0995538		1.56557	0.251434	0.06492
3634	1.33562	0.382342	0.0987202		1.57488	0.263097	0.0679313
3636	1.33961	0.380028	0.0981227		1.57284	0.261802	0.067597
3638	1.33905	0.383751	0.099084		1.57018	0.267955	0.0691858
3640	1.36676	0.395158	0.102029		1.56817	0.258658	0.0667853
3642	1.32822	0.381371	0.0984694		1.5664	0.261016	0.0673942
3644	1.33956	0.37754	0.0974805		1.57662	0.266878	0.0689077
3646	1.3601	0.390565	0.100844		1.56907	0.264935	0.0684059
3648	1.34186	0.386236	0.0997257		1.57254	0.256788	0.0663025
3650	1.32264	0.367281	0.0948316		1.58628	0.265258	0.0684893
3652	1.34611	0.386428	0.0997752		1.56032	0.260117	0.0671618
3654	1.33953	0.400851	0.103499		1.57073	0.259578	0.0670227
3656	1.36154	0.392336	0.101301		1.56553	0.270233	0.0697739
3658	1.33742	0.364836	0.0942001		1.57586	0.271306	0.070051
3660	1.32048	0.395842	0.102206		1.56891	0.269213	0.0695104
3662	1.35261	0.399447	0.103137		1.56618	0.268629	0.0693596
3664	1.3566	0.390131	0.100731		1.56869	0.262607	0.0678049
3666	1.32453	0.403989	0.104309		1.58505	0.2668	0.0688876
3668	1.34427	0.387134	0.0999574		1.56498	0.267597	0.0690933
3670	1.33665	0.396905	0.10248		1.58313	0.270469	0.0698349
3672	1.32538	0.38271	0.0988153		1.56668	0.257222	0.0664143
3674	1.33412	0.39308	0.101493		1.56489	0.263502	0.068036
3676	1.33921	0.382032	0.0986401		1.57053	0.257301	0.0664349
3678	1.3291	0.394243	0.101793		1.56069	0.254926	0.0658215
3680	1.33597	0.39929	0.103096		1.56045	0.262705	0.06783
3682	1.32661	0.391259	0.101023		1.56213	0.259729	0.0670618
3684	1.35563	0.391422	0.101065		1.57237	0.26514	0.0684588
3686	1.33195	0.382916	0.0988684		1.56509	0.26106	0.0674053
3688	1.34556	0.384145	0.0991858		1.56366	0.255364	0.0659348
3690	1.34872	0.376052	0.0970962		1.56736	0.275724	0.0711917
3692	1.34731	0.389458	0.100558		1.57524	0.261428	0.0675004
3694	1.343	0.406271	0.104899		1.57265	0.265615	0.0685815
3696	1.34131	0.378278	0.0976709		1.57184	0.260619	0.0672916
3698	1.32527	0.372583	0.0962006		1.5613	0.261202	0.0674421
3700	1.34455	0.382087	0.0986545		1.56308	0.269502	0.0695851
3702	1.33762	0.404248	0.104376		1.58088	0.27357	0.0706353
3704	1.3319	0.387851	0.100143		1.57536	0.267081	0.0689601
3706	1.34618	0.379332	0.0979432		1.57301	0.264007	0.0681664
3708	1.3248	0.371584	0.0959426		1.57697	0.263951	0.068152
3710	1.34715	0.369306	0.0953543		1.56966	0.265902	0.0686556
3712	1.34122	0.384708	0.0993311		1.57892	0.26293	0.0678882
3714	1.34053	0.373317	0.0963901		1.57666	0.269567	0.0696019
3716	1.3393	0.382092	0.0986558		1.57295	0.2625	0.0677773
3718	1.32606	0.364695	0.0941639		1.58869	0.28112	0.0725848
3720	1.34228	0.3874	0.100026		1.57822	0.257004	0.0663581
3722	1.35348	0.385334	0.0994929		1.57661	0.270104	0.0697405
3724	1.34453	0.40064	0.103445		1.5789	0.265255	0.0684885
3726	1.34391	0.371482	0.0959163		1.57483	0.259306	0.0669526
3728	1.33521	0.391963	0.101204		1.58185	0.274938	0.0709886
3730	1.32843	0.367732	0.094948		1.572	0.261921	0.0676277
3732	1.32565	0.380295	0.0981916		1.56398	0.255337	0.0659278
3734	1.34603	0.3883	0.100259		1.57793	0.268882	0.0694249
3736	1.33802	0.384386	0.099248		1.58684	0.266746	0.0688734
3738	1.33344	0.389484	0.100564		1.5771	0.26405	0.0681775
3740	1.32963	0.398592	0.102916		1.58851	0.271754	0.0701665
3742	1.34345	0.375974	0.097076		1.57351	0.265008	0.0684247
3744	1.343	0.390115	0.100727		1.58328	0.267739	0.06913
3746	1.33953	0.387784	0.100126		1.58467	0.268652	0.0693656
3748	1.32941	0.373932	0.0965487		1.58889	0.271976	0.0702238
3750	1.34119	0.387461	0.100042		1.58556	0.264925	0.0684034
3752	1.32178	0.386554	0.0998078		1.57996	0.265456	0.0685403
3754	1.33246	0.377947	0.0975856		1.56864	0.261624	0.067551
3756	1.3392	0.366304	0.0945794		1.57417	0.253484	0.0654492
3758	1.33404	0.368662	0.0951882		1.56789	0.252666	0.0652382
3760	1.33368	0.37827	0.097669		1.5783	0.267381	0.0690376
3762	1.31941	0.387397	0.100026		1.58664	0.267924	0.0691776
3764	1.34543	0.375214	0.0968799		1.57706	0.265417	0.0685304
3766	1.33096	0.381096	0.0983987		1.5833	0.271318	0.070054
3768	1.33383	0.381849	0.0985931		1.59024	0.276523	0.071398
3770	1.34028	0.377426	0.0974509		1.585	0.276297	0.0713395
3772	1.32551	0.382446	0.0987471		1.58181	0.270904	0.0699471
3774	1.33728	0.372495	0.0961779		1.57353	0.269219	0.0695119
3776	1.33174	0.381608	0.0985308		1.57682	0.264497	0.0682929
3778	1.34716	0.358612	0.0925933		1.59544	0.276859	0.0714846
3780	1.34158	0.384109	0.0991764		1.57815	0.270088	0.0697365
3782	1.34731	0.365412	0.094349		1.58286	0.259015	0.0668773
3784	1.32452	0.361609	0.0933669		1.58984	0.260429	0.0672426
3786	1.34769	0.384517	0.099282		1.5894	0.268855	0.069418
3788	1.34346	0.381176	0.0984192		1.58841	0.267589	0.0690912
3790	1.33672	0.36282	0.0936797		1.58787	0.268666	0.0693692
3792	1.35283	0.368873	0.0952426		1.5778	0.257431	0.0664685
3794	1.33392	0.380556	0.0982591		1.58382	0.266908	0.0689152
3796	1.35003	0.381876	0.0986		1.57562	0.268145	0.0692348
3798	1.34158	0.364539	0.0941236		1.57655	0.262247	0.0677119
3800	1.34545	0.38501	0.099409		1.57523	0.267128	0.0689721
3802	1.34848	0.370467	0.0956541		1.58197	0.264786	0.0683674
3804	1.33692	0.375315	0.096906		1.57995	0.269709	0.0696385
3806	1.34617	0.365488	0.0943686		1.58091	0.265756	0.068618
3808	1.3432	0.372387	0.0961499		1.58144	0.264186	0.0682124
3810	1.34931	0.395098	0.102014		1.57319	0.266219	0.0687376
3812	1.31778	0.380677	0.0982904		1.5757	0.265614	0.0685812
3814	1.33517	0.368298	0.0950941		1.57776	0.257244	0.0664202
3816	1.34315	0.369248	0.0953393		1.57828	0.268562	0.0693423
3818	1.35002	0.382348	0.0987219		1.58054	0.266713	0.068865
3820	1.3412	0.377133	0.0973752		1.58323	0.260191	0.0671811
3822	1.32729	0.37	0.0955336		1.57768	0.264887	0.0683936
3824	1.32618	0.38036	0.0982085		1.57422	0.27146	0.0700906
3826	1.32811	0.371734	0.0959813		1.58762	0.263339	0.0679939
3828	1.3419	0.394834	0.101946		1.58618	0.275015	0.0710086
3830	1.3449	0.393257	0.101539		1.58169	0.255052	0.0658541
3832	1.32905	0.371087	0.0958142		1.57545	0.262424	0.0677575
3834	1.33761	0.389711	0.100623		1.57719	0.26661	0.0688385
3836	1.32983	0.361849	0.0934289		1.58042	0.271203	0.0700244
3838	1.33308	0.382116	0.0986619		1.5859	0.273643	0.0706543
3840	1.32669	0.36985	0.0954948		1.58335	0.261912	0.0676253
3842	1.33501	0.379021	0.0978628		1.58358	0.264636	0.0683288
3844	1.33047	0.384646	0.0993152		1.57945	0.264237	0.0682257
3846	1.32704	0.392221	0.101271		1.58465	0.270747	0.0699067
3848	1.3352	0.373901	0.0965408		1.59399	0.269753	0.06965
3850	1.32709	0.394472	0.101852		1.58243	0.264125	0.0681967
3852	1.3238	0.392742	0.101406		1.59394	0.273706	0.0706706
3854	1.336	0.395268	0.102058		1.59055	0.270815	0.0699242
3856	1.31855	0.388774	0.100381		1.58419	0.261625	0.0675513
3858	1.32172	0.372205	0.0961029		1.58554	0.265891	0.0686529
3860	1.32518	0.37114	0.0958279		1.59005	0.261185	0.0674376
3862	1.32328	0.363876	0.0939524		1.58835	0.269284	0.0695287
3864	1.33855	0.387439	0.100036		1.60967	0.266914	0.068917
3866	1.32217	0.35851	0.092567		1.58243	0.276296	0.0713394
3868	1.33761	0.37696	0.0973305		1.58963	0.27147	0.0700932
3870	1.34317	0.381169	0.0984174		1.60581	0.269065	0.0694722
3872	1.33723	0.378757	0.0977947		1.58132	0.268203	0.0692498
3874	1.32748	0.368743	0.095209		1.58561	0.261729	0.0675781
3876	1.33017	0.367451	0.0948755		1.57019	0.263037	0.0679159
3878	1.32521	0.364353	0.0940755		1.58589	0.263601	0.0680614
3880	1.33599	0.367459	0.0948776		1.58719	0.262018	0.0676528
3882	1.33475	0.373866	0.0965318		1.5804	0.266362	0.0687743
3884	1.32688	0.369581	0.0954255		1.57664	0.260932	0.0673723
3886	1.32614	0.375281	0.0968972		1.60142	0.271832	0.0701867
3888	1.33964	0.375938	0.0970667		1.58791	0.267863	0.0691618
3890	1.34103	0.368633	0.0951805		1.58401	0.265482	0.0685473
3892	1.30731	0.365566	0.0943886		1.58018	0.262699	0.0678286
3894	1.33674	0.368584	0.0951681		1.58199	0.264148	0.0682027
3896	1.33268	0.360325	0.0930355		1.58353	0.271495	0.0700998
3898	1.33139	0.384388	0.0992485		1.58439	0.263636	0.0680704
3900	1.34526	0.365652	0.0944109		1.59998	0.269649	0.0696231
3902	1.32238	0.363321	0.093809		1.59201	0.27048	0.0698377
3904	1.33359	0.390319	0.10078		1.58863	0.265758	0.0686185
3906	1.32946	0.367875	0.094985		1.60013	0.26589	0.0686525
3908	1.32429	0.374031	0.0965744		1.58614	0.27243	0.0703412
3910	1.33281	0.368369	0.0951124		1.58864	0.266935	0.0689224
3912	1.32522	0.383962	0.0991386		1.58434	0.27267	0.0704031
3914	1.3392	0.367552	0.0949015		1.58468	0.261937	0.0676319
3916	1.31536	0.379311	0.0979377		1.58731	0.282951	0.0730576
3918	1.31371	0.378236	0.0976601		1.58919	0.267158	0.0689798
3920	1.33319	0.383706	0.0990725		1.58548	0.271978	0.0702244
3922	1.3396	0.374239	0.0966281		1.58463	0.263136	0.0679415
3924	1.32363	0.365431	0.0943538		1.57792	0.273099	0.0705139
3926	1.32531	0.361578	0.0933591		1.59078	0.271801	0.0701787
3928	1.33294	0.380458	0.0982339		1.5821	0.267707	0.0691215
3930	1.32781	0.36798	0.095012		1.58776	0.270078	0.0697339
3932	1.31567	0.383008	0.0988922		1.59818	0.276033	0.0712713
3934	1.32397	0.363225	0.0937843		1.59347	0.269097	0.0694804
3936	1.32311	0.395634	0.102152		1.6027	0.284927	0.0735678
3938	1.31653	0.372104	0.0960768		1.59159	0.279269	0.0721068
3940	1.31556	0.361225	0.0932679		1.58279	0.262438	0.0677613
3942	1.32657	0.37398	0.0965612		1.58745	0.265443	0.0685372
3944	1.31622	0.358317	0.092517		1.57368	0.2625	0.0677772
3946	1.32057	0.376067	0.0971		1.60103	0.275825	0.0712178
3948	1.31665	0.367463	0.0948787		1.59056	0.271696	0.0701516
3950	1.31527	0.378178	0.0976452		1.59403	0.267891	0.0691692
3952	1.3396	0.386748	0.0998578		1.60398	0.272223	0.0702877
3954	1.33344	0.389035	0.100448		1.58336	0.261817	0.0676007
3956	1.31754	0.3775	0.09747		1.59676	0.268132	0.0692313
3958	1.32146	0.374304	0.096645		1.58456	0.263517	0.0680398
3960	1.30789	0.378179	0.0976453		1.58125	0.266521	0.0688155
3962	1.3202	0.374635	0.0967304		1.58117	0.269646	0.0696222
3964	1.32993	0.380855	0.0983364		1.58992	0.283003	0.073071
3966	1.3329	0.391589	0.101108		1.5935	0.255552	0.0659832
3968	1.32197	0.365845	0.0944607		1.58747	0.260203	0.0671841
3970	1.30612	0.377903	0.0975743		1.59356	0.278711	0.071963
3972	1.32736	0.363807	0.0939345		1.58408	0.26578	0.0686241
3974	1.31361	0.376187	0.0971311		1.5952	0.261473	0.0675119
3976	1.33231	0.375203	0.0968769		1.60566	0.274414	0.0708533
3978	1.32449	0.371136	0.095827		1.58641	0.268534	0.0693352
3980	1.31666	0.374533	0.0967041		1.57321	0.268469	0.0693184
3982	1.32201	0.374825	0.0967795		1.59513	0.271824	0.0701846
3984	1.318	0.366021	0.0945063		1.61261	0.28368	0.0732458
3986	1.31692	0.372283	0.0961229		1.5928	0.274935	0.0709878
3988	1.32773	0.366556	0.0946443		1.58747	0.271705	0.070154
3990	1.32379	0.37013	0.0955672		1.59632	0.265806	0.0686309
3992	1.33483	0.378149	0.0976376		1.61244	0.284759	0.0735243
3994	1.33281	0.363712	0.09391		1.59717	0.278777	0.0719798
3996	1.32594	0.398022	0.102769		1.59332	0.274045	0.0707581
3998	1.33452	0.368378	0.0951149		1.60039	0.27965	0.0722052
4000	1.31843	0.373306	0.0963871		1.58855	0.274304	0.070825
4002	1.33931	0.367172	0.0948034		1.58515	0.2668	0.0688874
4004	1.33125	0.38105	0.0983867		1.58694	0.275934	0.0712459
4006	1.33184	0.376762	0.0972795		1.583	0.273553	0.070631
4008	1.31891	0.366176	0.0945461		1.57778	0.271525	0.0701074
4010	1.31137	0.38078	0.0983171		1.59763	0.273448	0.070604
4012	1.33335	0.368122	0.0950487		1.59633	0.267575	0.0690876
4014	1.31492	0.389467	0.10056		1.60586	0.279777	0.0722381
4016	1.33917	0.402485	0.103921		1.58779	0.258379	0.0667131
4018	1.35013	0.384777	0.099349		1.58582	0.273501	0.0706177
4020	1.33087	0.37535	0.096915		1.59746	0.285172	0.0736312
4022	1.33813	0.387845	0.100141		1.59448	0.264782	0.0683663
4024	1.33293	0.381011	0.0983766		1.58593	0.267894	0.0691699
4026	1.33549	0.386109	0.099693		1.585	0.274125	0.0707788
4028	1.35083	0.382651	0.0988001		1.59427	0.277421	0.0716298
4030	1.33242	0.396195	0.102297		1.58507	0.270648	0.0698811
4032	1.33462	0.406153	0.104868		1.59163	0.268749	0.0693906
4034	1.33887	0.388344	0.10027		1.59576	0.269379	0.0695532
4036	1.32391	0.369552	0.095418		1.58884	0.27708	0.0715416
4038	1.33781	0.371828	0.0960057		1.58548	0.273385	0.0705877
4040	1.34498	0.372499	0.0961788		1.57963	0.271284	0.0700453
4042	1.33203	0.367726	0.0949464		1.59754	0.28617	0.0738887
4044	1.32344	0.384539	0.0992875		1.5884	0.27287	0.0704547
4046	1.35002	0.383999	0.0991482		1.5877	0.268997	0.0694547
4048	1.34586	0.369367	0.0953702		1.58834	0.275857	0.0712259
4050	1.348	0.3824	0.0987353		1.58808	0.271185	0.0700196
4052	1.35157	0.376719	0.0972684		1.59718	0.269703	0.0696369
4054	1.32863	0.386936	0.0999066		1.58377	0.278667	0.0719516
4056	1.34895	0.377658	0.0975108		1.59174	0.266708	0.0688638
4058	1.34159	0.375499	0.0969534		1.58535	0.263281	0.0679788
4060	1.33563	0.385433	0.0995183		1.59576	0.275282	0.0710776
4062	1.32613	0.395293	0.102064		1.59238	0.272862	0.0704527
4064	1.34356	0.402563	0.103941		1.5933	0.281924	0.0727924
4066	1.33283	0.401764	0.103735		1.59033	0.282621	0.0729724
4068	1.3373	0.408949	0.10559		1.58215	0.271962	0.0702204
4070	1.34512	0.375866	0.0970481		1.58853	0.269788	0.069659
4072	1.33192	0.388894	0.100412		1.58542	0.269214	0.0695107
4074	1.34379	0.398313	0.102844		1.59278	0.274714	0.0709309
4076	1.35529	0.37665	0.0972507		1.58691	0.269344	0.0695442
4078	1.33199	0.388129	0.100215		1.59371	0.275037	0.0710144
4080	1.3408	0.382293	0.0987075		1.58715	0.268912	0.0694327
4082	1.34618	0.382064	0.0986485		1.58735	0.275194	0.0710548
4084	1.32311	0.379273	0.097928		1.59368	0.265936	0.0686645
4086	1.34163	0.372148	0.0960882		1.5955	0.27965	0.0722054
4088	1.3301	0.381755	0.0985687		1.58348	0.269948	0.0697003
4090	1.32284	0.392855	0.101435		1.6005	0.278777	0.07198
4092	1.32666	0.38938	0.100537		1.5868	0.277756	0.0717164
4094	1.33031	0.380008	0.0981176		1.5927	0.273026	0.070495
4096	1.33512	0.39326	0.101539		1.5916	0.273907	0.0707226
4098	1.34534	0.399815	0.103232		1.58567	0.280704	0.0724774
4100	1.33154	0.392077	0.101234		1.59294	0.273585	0.0706394
4102	1.34865	0.388093	0.100205		1.59654	0.275437	0.0711176
4104	1.3497	0.367038	0.0947689		1.59262	0.269874	0.0696812
4106	1.34023	0.387282	0.0999958		1.58921	0.264129	0.0681979
4108	1.32567	0.37065	0.0957015		1.58645	0.271688	0.0701496
4110	1.33979	0.390199	0.100749		1.60091	0.27806	0.0717947
4112	1.34622	0.379155	0.0978975		1.59125	0.271565	0.0701177
4114	1.34013	0.359192	0.092743		1.58782	0.27311	0.0705166
4116	1.33624	0.372258	0.0961166		1.5893	0.277698	0.0717014
4118	1.34394	0.400108	0.103307		1.59233	0.275166	0.0710476
4120	1.34833	0.384364	0.0992423		1.60164	0.276944	0.0715066
4122	1.34508	0.384169	0.0991919		1.59099	0.273592	0.0706412
4124	1.34623	0.381224	0.0984315		1.58824	0.269544	0.0695961
4126	1.32664	0.370729	0.0957218		1.5987	0.269857	0.0696768
4128	1.35123	0.392569	0.101361		1.5916	0.270822	0.0699259
4130	1.33424	0.378224	0.0976571		1.59774	0.27485	0.070966
4132	1.32288	0.374	0.0965664		1.58433	0.270496	0.0698418
4134	1.34774	0.377579	0.0974905		1.59512	0.271168	0.0700153
4136	1.34388	0.378622	0.0977597		1.59123	0.273065	0.0705051
4138	1.33249	0.384123	0.0991802		1.60404	0.28356	0.0732148
4140	1.35283	0.383362	0.0989835		1.59487	0.274206	0.0707996
4142	1.32862	0.384466	0.0992686		1.58937	0.266405	0.0687854
4144	1.33289	0.377964	0.0975899		1.60049	0.26218	0.0676947
4146	1.34544	0.379305	0.0979361		1.60098	0.267584	0.06909
4148	1.338	0.395664	0.10216		1.59847	0.274191	0.0707959
4150	1.34172	0.361819	0.0934212		1.59431	0.270472	0.0698355
4152	1.34896	0.397167	0.102548		1.59696	0.273692	0.0706671
4154	1.32769	0.3803	0.098193		1.59328	0.276426	0.0713728
4156	1.35001	0.372629	0.0962123		1.61008	0.277594	0.0716744
4158	1.34815	0.396861	0.102469		1.60866	0.267956	0.0691858
4160	1.32354	0.384329	0.0992332		1.59722	0.276803	0.0714702
4162	1.341	0.358308	0.0925148		1.5951	0.270291	0.0697888
4164	1.34039	0.381893	0.0986045		1.58974	0.274757	0.0709419
4166	1.33842	0.388892	0.100412		1.60005	0.27487	0.0709712
4168	1.34434	0.390809	0.100906		1.60478	0.283712	0.0732541
4170	1.34749	0.374511	0.0966983		1.60219	0.279888	0.0722667
4172	1.35226	0.37952	0.0979917		1.60449	0.28375	0.073264
4174	1.34295	0.374527	0.0967025		1.60899	0.271858	0.0701936
4176	1.33608	0.37459	0.0967187		1.58453	0.271467	0.0700925
4178	1.33931	0.374108	0.0965942		1.60487	0.282825	0.0730251
4180	1.33571	0.370965	0.0957827		1.60749	0.271913	0.0702077
4182	1.33618	0.383749	0.0990837		1.59827	0.27772	0.071707
4184	1.33176	0.378069	0.0976171		1.60146	0.282256	0.0728782
4186	1.35016	0.366349	0.0945908		1.6053	0.276128	0.0712958
4188	1.33366	0.382078	0.0986521		1.60315	0.272319	0.0703124
4190	1.34686	0.378038	0.097609		1.6038	0.270769	0.0699123
4192	1.33594	0.380232	0.0981756		1.59648	0.279406	0.0721423
4194	1.33037	0.383733	0.0990796		1.60506	0.274656	0.0709158
4196	1.3354	0.378132	0.0976334		1.59586	0.267806	0.0691471
4198	1.34228	0.388564	0.100327		1.59756	0.266611	0.0688388
4200	1.34901	0.383932	0.0991307		1.6078	0.281594	0.0727072
4202	1.33622	0.389871	0.100664		1.59745	0.26476	0.0683606
4204	1.32984	0.388094	0.100205		1.60889	0.276053	0.0712766
4206	1.35736	0.36836	0.0951103		1.6088	0.273561	0.0706331
4208	1.34201	0.396359	0.102339		1.60543	0.272603	0.0703857
4210	1.36008	0.363289	0.0938008		1.61266	0.326387	0.0842728
4212	1.34216	0.392332	0.1013		1.53255	0.347933	0.089836
4214	1.33778	0.384656	0.0993179		1.93332	1.19731	0.309145
4216	1.33772	0.401708	0.103721		1.83093	0.929683	0.240043
4218	1.31653	0.322381	0.0832385		1.74689	0.824884	0.212984
4220	1.35121	0.367814	0.0949691		1.65572	0.48622	0.125541
4222	1.35074	0.379137	0.0978928		1.98725	0.991862	0.256098
4224	1.34421	0.36881	0.0952264		1.79943	0.720722	0.18609
4226	1.33833	0.370134	0.0955683		1.71568	0.978839	0.252735
4228	1.34432	0.379849	0.0980765		1.63432	0.877691	0.226619
4230	1.35386	0.38998	0.100692		1.28674	1.78529	0.460959
4232	1.33796	0.382731	0.0988207		1.57095	0.66408	0.171465
4234	1.34683	0.383739	0.099081		2.01513	2.07942	0.536905
4236	1.37174	0.365205	0.0942956		1.53359	0.864369	0.223179
4238	1.33519	0.371665	0.0959635		1.54491	0.558562	0.14422
4240	1.3465	0.377266	0.0974096		1.64859	0.498796	0.128788
4242	1.33618	0.357633	0.0923403		1.59041	0.516375	0.133327
4244	1.32671	0.365596	0.0943965		1.3907	1.53365	0.395986
4246	1.32744	0.356696	0.0920985		1.3242	1.76562	0.455881
4248	1.32781	0.365881	0.0944701		2.00775	0.984515	0.254201
4250	1.34765	0.367645	0.0949255		1.48426	0.984246	0.254131
4252	1.34982	0.39108	0.100976		1.58095	0.995636	0.257072
4254	1.34432	0.395502	0.102118		1.63821	0.516856	0.133452
4256	1.34852	0.382577	0.0987809		1.51536	0.546744	0.141169
4258	1.3727	0.428983	0.110763		1.81497	0.431023	0.11129
4260	1.37417	0.397891	0.102735		1.48662	0.780227	0.201454
4262	1.38311	0.430905	0.111259		1.50268	0.670145	0.173031
4264	1.37577	0.419007	0.108187		1.43295	0.913271	0.235805
4266	1.39203	0.431359	0.111376		1.53895	0.608395	0.157087
4268	1.3744	0.429882	0.110995		1.7087	0.387501	0.100052
4270	1.38434	0.433141	0.111837		1.81703	0.339297	0.0876062
4272	1.40324	0.437055	0.112847		1.81798	0.349017	0.0901159
4274	1.39325	0.442211	0.114178		1.82076	0.346178	0.0893827
4276	1.40982	0.448765	0.115871		1.81585	0.335757	0.0866922
4278	1.39682	0.450535	0.116328		1.81892	0.337746	0.0872056
4280	1.38552	0.454916	0.117459		1.81572	0.344527	0.0889564
4282	1.38588	0.448938	0.115915		1.81981	0.332824	0.0859347
4284	1.38553	0.434849	0.112278		1.81023	0.348671	0.0900264
4286	1.3869	0.447823	0.115627		1.81472	0.342199	0.0883555
4288	1.39357	0.463629	0.119708		1.80528	0.35245	0.0910021
4290	1.40875	0.484945	0.125212		1.81429	0.341606	0.0882022
4292	1.40677	0.453204	0.117017		1.8118	0.341841	0.0882629
4294	1.38392	0.445078	0.114919		1.80793	0.349829	0.0903255
4296	1.42421	0.466161	0.120362		1.80621	0.342179	0.0883501
4298	1.40407	0.459641	0.118679		1.82542	0.349303	0.0901898
4300	1.40668	0.455072	0.117499		1.82601	0.344037	0.08883
4302	1.39512	0.466777	0.120521		1.81787	0.345163	0.0891206
4304	1.40071	0.478005	0.12342		1.83719	0.353157	0.0911846
4306	1.40329	0.472767	0.122068		1.81679	0.349131	0.0901453
4308	1.39637	0.469615	0.121254		1.81244	0.332512	0.0858544
4310	1.39141	0.466336	0.120407		1.82514	0.34596	0.0893266
4312	1.39493	0.467569	0.120726		1.82428	0.346362	0.0894302
4314	1.3987	0.464198	0.119856		1.80611	0.33351	0.0861119
4316	1.42273	0.470582	0.121504		1.80896	0.346643	0.0895028
4318	1.39923	0.483382	0.124809		1.83446	0.352052	0.0908993
4320	1.40837	0.476453	0.12302		1.80427	0.347543	0.0897351
4322	1.41934	0.501516	0.129491		1.8141	0.343219	0.0886188
4324	1.42296	0.458139	0.118291		1.82141	0.356265	0.0919872
4326	1.40402	0.493212	0.127347		1.81508	0.340086	0.0878099
4328	1.4182	0.474793	0.122591		1.8209	0.347607	0.0897518
4330	1.4319	0.468373	0.120934		1.82055	0.357816	0.0923876
4332	1.41814	0.469354	0.121187		1.81108	0.35401	0.0914051
4334	1.4314	0.455434	0.117593		1.81116	0.359187	0.0927418
4336	1.41022	0.470429	0.121464		1.81512	0.359768	0.0928917
4338	1.42732	0.462592	0.119441		1.82	0.357378	0.0922746
4340	1.41831	0.490547	0.126659		1.81203	0.339157	0.08757
4342	1.42324	0.479446	0.123792		1.81359	0.340768	0.087986
4344	1.41378	0.460214	0.118827		1.81134	0.352034	0.0908947
4346	1.41532	0.475907	0.122879		1.81138	0.343478	0.0886856
4348	1.43594	0.481564	0.124339		1.82639	0.343511	0.0886943
4350	1.43317	0.469877	0.121322		1.82316	0.35743	0.0922881
4352	1.42382	0.480041	0.123946		1.8174	0.353257	0.0912105
4354	1.41698	0.454371	0.117318		1.79732	0.339361	0.0876225
4356	1.42089	0.482722	0.124638		1.81305	0.340574	0.0879358
4358	1.43641	0.472314	0.121951		1.80833	0.336976	0.0870069
4360	1.4115	0.48611	0.125513		1.80518	0.336812	0.0869645
4362	1.43753	0.48141	0.1243		1.81252	0.3494	0.0902147
4364	1.43572	0.477434	0.123273		1.81555	0.354294	0.0914784
4366	1.41986	0.476887	0.123132		1.81093	0.347053	0.0896088
4368	1.42302	0.485815	0.125437		1.81284	0.345287	0.0891527
4370	1.41389	0.487661	0.125913		1.81072	0.338083	0.0872926
4372	1.41777	0.469392	0.121197		1.8011	0.338179	0.0873174
4374	1.42282	0.484751	0.125162		1.81663	0.3387	0.0874518
4376	1.41176	0.461376	0.119127		1.80443	0.337646	0.0871798
4378	1.42509	0.484427	0.125079		1.80566	0.343199	0.0886135
4380	1.41597	0.478465	0.123539		1.80768	0.336562	0.0869
4382	1.42105	0.462046	0.1193		1.80263	0.33867	0.0874443
4384	1.41924	0.463736	0.119736		1.809	0.333803	0.0861875
4386	1.41349	0.475397	0.122747		1.82663	0.338467	0.0873919
4388	1.42157	0.475182	0.122691		1.818	0.340752	0.0879817
4390	1.43366	0.480994	0.124192		1.79584	0.330672	0.085379
4392	1.4132	0.477066	0.123178		1.8118	0.341055	0.0880601
4394	1.41487	0.463034	0.119555		1.8226	0.342348	0.0883937
4396	1.42472	0.489377	0.126357		1.81592	0.337524	0.0871483
4398	1.43652	0.457018	0.118001		1.80521	0.344126	0.0888529
4400	1.42346	0.456292	0.117814		1.81525	0.335894	0.0867275
4402	1.44341	0.485197	0.125277		1.81147	0.351044	0.0906392
4404	1.4048	0.473029	0.122135		1.81018	0.343825	0.0887753
4406	1.4115	0.491217	0.126832		1.81713	0.341177	0.0880916
4408	1.42156	0.482428	0.124562		1.81401	0.341678	0.0882209
4410	1.42492	0.482124	0.124484		1.7987	0.330116	0.0852356
4412	1.44326	0.492897	0.127266		1.79763	0.34357	0.0887094
4414	1.41053	0.491245	0.126839		1.80037	0.341199	0.0880972
4416	1.42979	0.480208	0.123989		1.79221	0.335958	0.086744
4418	1.42543	0.486998	0.125742		1.80586	0.326727	0.0843606
4420	1.42635	0.471952	0.121857		1.80369	0.331413	0.0855706
4422	1.4135	0.461054	0.119044		1.80645	0.342642	0.0884698
4424	1.42498	0.459553	0.118656		1.823	0.335169	0.0865404
4426	1.43431	0.480665	0.124107		1.79368	0.335344	0.0865854
4428	1.41179	0.475167	0.122688		1.81049	0.342925	0.0885428
4430	1.42865	0.485786	0.125429		1.80808	0.333766	0.0861781
4432	1.42958	0.466253	0.120386		1.79559	0.335219	0.0865532
4434	1.41982	0.456823	0.117951		1.80147	0.33138	0.0855618
4436	1.42737	0.47123	0.121671		1.803	0.330104	0.0852325
4438	1.4228	0.468122	0.120869		1.80454	0.34465	0.0889882
4440	1.4213	0.473367	0.122223		1.80453	0.333902	0.086213
4442	1.42498	0.462858	0.119509		1.79787	0.335137	0.086532
4444	1.43131	0.467547	0.12072		1.80182	0.339119	0.0875603
4446	1.42982	0.472404	0.121974		1.81362	0.326644	0.0843391
4448	1.41598	0.453054	0.116978		1.80658	0.341522	0.0881806
4450	1.44282	0.47965	0.123845		1.78893	0.33792	0.0872506
4452	1.41614	0.466128	0.120354		1.8111	0.34026	0.0878548
4454	1.41162	0.47669	0.123081		1.79552	0.332772	0.0859212
4456	1.42401	0.472408	0.121975		1.8078	0.347603	0.0897507
4458	1.43326	0.475579	0.122794		1.82094	0.33572	0.0866826
4460	1.42577	0.488161	0.126043		1.79872	0.33924	0.0875914
4462	1.41439	0.469259	0.121162		1.79223	0.334363	0.0863322
4464	1.41646	0.479412	0.123784		1.81223	0.337897	0.0872446
4466	1.41528	0.473447	0.122243		1.80844	0.335959	0.0867443
4468	1.42616	0.455482	0.117605		1.80904	0.338648	0.0874386
4470	1.42775	0.465767	0.120261		1.79676	0.325905	0.0841484
4472	1.44007	0.461558	0.119174		1.80722	0.334745	0.0864307
4474	1.4423	0.474829	0.1226		1.79243	0.334695	0.086418
4476	1.43454	0.487208	0.125796		1.79949	0.333117	0.0860104
4478	1.40854	0.475776	0.122845		1.81155	0.333925	0.0862191
4480	1.42948	0.477391	0.123262		1.80095	0.334493	0.0863657
4482	1.41564	0.482453	0.124569		1.80502	0.329802	0.0851546
4484	1.42683	0.484693	0.125147		1.79764	0.332253	0.0857874
4486	1.43299	0.479349	0.123767		1.80079	0.335071	0.0865149
4488	1.41482	0.479063	0.123694		1.8027	0.338038	0.0872811
4490	1.44325	0.484834	0.125184		1.79618	0.329246	0.085011
4492	1.41946	0.477925	0.1234		1.80923	0.337475	0.0871357
4494	1.4532	0.493931	0.127533		1.79555	0.327935	0.0846725
4496	1.44758	0.48724	0.125805		1.80684	0.335902	0.0867296
4498	1.43697	0.493669	0.127465		1.79296	0.328868	0.0849133

## Sheet: Figure 3B
saline control	corazonin experiment	NKH477 control	NKH477 experiment
ratio	ratio	ratio	ratio
0.96871	0.39023	1.06787	0.98875
0.98941	0.36595	1.05512	1.00309
1.00509	1.04199	0.98771	0.96155
0.97665	1.0104	0.99015	1.00614
1.01543	1.28028	1.12135	0.83185
0.95712	0.95607	1.0684	1.12052
1.01469	0.95341	1.10008	1.14399
1.01348	0.97635	1.41886	1.18177
1.01837	1.0069	1.29394	1.10559
1.02009	0.99134	1.1286	1.09817
0.99551	0.96359	1.14506	1.09611
0.99364	1.01599	1.0942	0.95607
0.98683	1.13091	1.39638	0.89525
0.99663	0.98792	1.14696	0.97953
1.00244	1.01835	1.04486	1.01591

## Sheet: Figure 3C
time (sec)	mean corazonin	sd corazonin	sem corazonin		mean control	sd control	sem control
500	1.43351	0.062808	0.0130964		1.45355	0.0855223	0.0196202
502	1.4385	0.0653741	0.0136315		1.44984	0.0942943	0.0216326
504	1.43444	0.0715634	0.014922		1.46261	0.0976762	0.0224084
506	1.43774	0.0648989	0.0135324		1.4484	0.0941859	0.0216077
508	1.4439	0.0612238	0.012766		1.44897	0.0866662	0.0198826
510	1.43332	0.0597158	0.0124516		1.44453	0.0919832	0.0211024
512	1.44271	0.0687167	0.0143284		1.46002	0.0982562	0.0225415
514	1.43321	0.0636478	0.0132715		1.45586	0.0920356	0.0211144
516	1.4355	0.0627453	0.0130833		1.4465	0.0920357	0.0211144
518	1.43209	0.0609144	0.0127015		1.44883	0.0959394	0.02201
520	1.43263	0.062414	0.0130142		1.45394	0.0959441	0.0220111
522	1.43901	0.0686583	0.0143162		1.45048	0.0909148	0.0208573
524	1.43517	0.0654983	0.0136573		1.45004	0.10111	0.0231962
526	1.43991	0.0627054	0.013075		1.45211	0.0967009	0.0221847
528	1.43822	0.0635499	0.0132511		1.45277	0.101545	0.0232961
530	1.43932	0.0639735	0.0133394		1.45006	0.0957839	0.0219743
532	1.43899	0.069492	0.0144901		1.45329	0.0963168	0.0220966
534	1.43053	0.0583537	0.0121676		1.44746	0.0907439	0.0208181
536	1.4345	0.0704338	0.0146865		1.44493	0.0871427	0.0199919
538	1.43144	0.0653025	0.0136165		1.45362	0.0953428	0.0218731
540	1.43768	0.0606896	0.0126546		1.44332	0.0893656	0.0205019
542	1.43444	0.0684592	0.0142747		1.4455	0.0936541	0.0214857
544	1.42937	0.0676056	0.0140967		1.44638	0.0918589	0.0210739
546	1.43649	0.0649945	0.0135523		1.43989	0.0886406	0.0203356
548	1.43278	0.070732	0.0147486		1.44591	0.0998874	0.0229157
550	1.43382	0.0651275	0.01358		1.44607	0.0932681	0.0213972
552	1.43492	0.0684322	0.0142691		1.44028	0.0888621	0.0203864
554	1.43438	0.0648609	0.0135244		1.44251	0.0889164	0.0203988
556	1.42995	0.0645138	0.0134521		1.44148	0.0889782	0.020413
558	1.44038	0.0718619	0.0149842		1.44466	0.104663	0.0240112
560	1.43605	0.0767051	0.0159941		1.45761	0.108558	0.024905
562	1.43493	0.0659822	0.0137582		1.45045	0.103831	0.0238206
564	1.43024	0.0685613	0.014296		1.44865	0.116878	0.0268138
566	1.43206	0.0688237	0.0143507		1.4504	0.101433	0.0232703
568	1.4371	0.0763851	0.0159274		1.44371	0.103504	0.0237453
570	1.43827	0.0800966	0.0167013		1.4485	0.104783	0.0240388
572	1.43603	0.0771154	0.0160797		1.4518	0.112321	0.0257681
574	1.4356	0.0678524	0.0141482		1.44081	0.0980061	0.0224841
576	1.43376	0.0712836	0.0148637		1.46349	0.116632	0.0267571
578	1.43733	0.0711413	0.014834		1.45051	0.111945	0.025682
580	1.43802	0.0708386	0.0147709		1.4406	0.0988608	0.0226802
582	1.43704	0.0704858	0.0146973		1.45128	0.106678	0.0244737
584	1.44282	0.0703167	0.014662		1.44361	0.109629	0.0251507
586	1.43894	0.0726356	0.0151456		1.45225	0.103017	0.0236338
588	1.43681	0.0698069	0.0145557		1.44995	0.10109	0.0231917
590	1.44451	0.0677696	0.0141309		1.44919	0.108892	0.0249815
592	1.43818	0.0759003	0.0158263		1.45107	0.110479	0.0253456
594	1.43619	0.0703122	0.0146611		1.4548	0.107126	0.0245764
596	1.4344	0.0756878	0.015782		1.44742	0.108535	0.0248997
598	1.43863	0.0647809	0.0135077		1.45143	0.111335	0.025542
600	1.43875	0.0723633	0.0150888		1.44789	0.0974125	0.022348
602	1.43654	0.0735138	0.0153287		1.44707	0.111313	0.0255369
604	1.44053	0.0752865	0.0156983		1.44559	0.104677	0.0240145
606	1.43876	0.0748379	0.0156048		1.44746	0.104172	0.0238987
608	1.43668	0.0749031	0.0156184		1.46045	0.105623	0.0242315
610	1.44108	0.0740818	0.0154471		1.44207	0.104353	0.0239403
612	1.4396	0.0736132	0.0153494		1.45486	0.114822	0.026342
614	1.43562	0.0804195	0.0167686		1.45138	0.114805	0.0263382
616	1.44267	0.0768099	0.016016		1.44329	0.112057	0.0257076
618	1.43522	0.070841	0.0147714		1.45246	0.110263	0.0252961
620	1.44969	0.0713397	0.0148754		1.44111	0.11052	0.0253551
622	1.43815	0.0784548	0.016359		1.45951	0.106735	0.0244867
624	1.44153	0.0724627	0.0151095		1.44589	0.10242	0.0234967
626	1.43779	0.0744049	0.0155145		1.44496	0.103758	0.0238037
628	1.44417	0.0701999	0.0146377		1.45224	0.119731	0.0274682
630	1.43881	0.0738049	0.0153894		1.45577	0.111194	0.0255097
632	1.44286	0.0701393	0.0146251		1.44687	0.111703	0.0256264
634	1.44112	0.0828128	0.0172677		1.4587	0.111031	0.0254722
636	1.45023	0.077722	0.0162062		1.46277	0.120214	0.0275789
638	1.43828	0.0743346	0.0154998		1.44984	0.100601	0.0230795
640	1.4387	0.0727987	0.0151796		1.4484	0.112804	0.0258789
642	1.44024	0.0743008	0.0154928		1.45362	0.108312	0.0248484
644	1.44151	0.0774844	0.0161566		1.45473	0.116228	0.0266645
646	1.44721	0.0791001	0.0164935		1.45029	0.106581	0.0244514
648	1.44206	0.0761045	0.0158689		1.44543	0.103523	0.0237499
650	1.44104	0.0790592	0.016485		1.44971	0.115628	0.0265269
652	1.44356	0.074554	0.0155456		1.44624	0.100192	0.0229857
654	1.44638	0.0798064	0.0166408		1.44324	0.102802	0.0235844
656	1.45032	0.0759509	0.0158369		1.44546	0.104285	0.0239247
658	1.44626	0.0758195	0.0158095		1.44302	0.0979318	0.0224671
660	1.44822	0.0705995	0.014721		1.45379	0.11514	0.0264149
662	1.44907	0.077369	0.0161326		1.43414	0.0969274	0.0222367
664	1.44321	0.0761272	0.0158736		1.45437	0.106515	0.0244361
666	1.44858	0.0745238	0.0155393		1.44293	0.106052	0.0243301
668	1.45007	0.0780132	0.0162669		1.45199	0.10516	0.0241255
670	1.44016	0.078348	0.0163367		1.44605	0.0924462	0.0212086
672	1.44528	0.0819125	0.0170799		1.45361	0.0998109	0.0228982
674	1.44279	0.0805549	0.0167969		1.44728	0.101134	0.0232017
676	1.4398	0.0791825	0.0165107		1.45911	0.107425	0.024645
678	1.44252	0.0809676	0.0168829		1.45639	0.0923782	0.021193
680	1.4373	0.0751768	0.0156754		1.45891	0.103516	0.0237483
682	1.44398	0.0811597	0.016923		1.44707	0.101313	0.0232427
684	1.44043	0.0798275	0.0166452		1.45328	0.102664	0.0235528
686	1.44834	0.0837949	0.0174724		1.45649	0.0969234	0.0222358
688	1.44546	0.0761228	0.0158727		1.44629	0.0895579	0.020546
690	1.44485	0.0750817	0.0156556		1.45406	0.0958741	0.021995
692	1.44352	0.0768504	0.0160244		1.45959	0.104955	0.0240784
694	1.44749	0.080716	0.0168304		1.45251	0.0984642	0.0225892
696	1.43825	0.082762	0.0172571		1.45932	0.107968	0.0247695
698	1.45018	0.0849249	0.0177081		1.44901	0.0883056	0.0202587
700	1.4345	0.0781332	0.0162919		1.45031	0.0978609	0.0224508
702	1.44376	0.0808526	0.0168589		1.45236	0.112086	0.0257143
704	1.44628	0.0799563	0.016672		1.45285	0.101292	0.0232379
706	1.44051	0.077232	0.016104		1.43768	0.093249	0.0213928
708	1.43506	0.0799244	0.0166654		1.45395	0.0907828	0.020827
710	1.44065	0.0771756	0.0160922		1.44874	0.100393	0.0230316
712	1.4374	0.0786821	0.0164063		1.45031	0.102063	0.0234149
714	1.43922	0.0732537	0.0152745		1.45428	0.101051	0.0231826
716	1.43558	0.0790569	0.0164845		1.4476	0.0994993	0.0228267
718	1.43457	0.0723118	0.0150781		1.45163	0.104708	0.0240216
720	1.43875	0.0779459	0.0162528		1.44145	0.0984458	0.022585
722	1.44146	0.0803069	0.0167452		1.45088	0.0947948	0.0217474
724	1.4431	0.081335	0.0169595		1.44713	0.0961548	0.0220594
726	1.43489	0.0738496	0.0153987		1.44894	0.100526	0.0230622
728	1.44229	0.0785262	0.0163738		1.45207	0.105206	0.0241359
730	1.44072	0.0769252	0.01604		1.4506	0.0963383	0.0221015
732	1.43799	0.0757767	0.0158005		1.45926	0.104445	0.0239614
734	1.43532	0.0795554	0.0165884		1.45816	0.107501	0.0246625
736	1.43339	0.0762986	0.0159094		1.46149	0.107482	0.0246581
738	1.44027	0.0724463	0.0151061		1.45094	0.0973359	0.0223304
740	1.43452	0.0767338	0.0160001		1.44506	0.0875002	0.0200739
742	1.43558	0.0824659	0.0171953		1.45646	0.102026	0.0234064
744	1.43765	0.0723982	0.0150961		1.45664	0.104593	0.0239952
746	1.43929	0.0808484	0.0168581		1.45015	0.102017	0.0234043
748	1.43622	0.0754972	0.0157423		1.44853	0.0948389	0.0217575
750	1.43686	0.0726292	0.0151442		1.46869	0.104071	0.0238756
752	1.43777	0.0745832	0.0155517		1.45018	0.0976931	0.0224123
754	1.43668	0.0792019	0.0165147		1.45587	0.0996163	0.0228536
756	1.43545	0.0690935	0.014407		1.46172	0.091934	0.0210911
758	1.43299	0.0745696	0.0155488		1.46235	0.110433	0.025335
760	1.44008	0.0745386	0.0155424		1.46047	0.103868	0.0238289
762	1.43735	0.0790995	0.0164934		1.4573	0.109089	0.0250267
764	1.43929	0.0690462	0.0143971		1.45218	0.0940241	0.0215706
766	1.44475	0.0761522	0.0158788		1.46054	0.0937391	0.0215052
768	1.44147	0.0721738	0.0150493		1.45975	0.100999	0.0231708
770	1.43661	0.0788066	0.0164323		1.46709	0.110889	0.0254397
772	1.43785	0.0751319	0.0156661		1.46091	0.100958	0.0231614
774	1.44038	0.0751504	0.0156699		1.46246	0.0987269	0.0226495
776	1.44081	0.0711615	0.0148382		1.45791	0.102646	0.0235486
778	1.45059	0.0778268	0.016228		1.46196	0.104412	0.0239538
780	1.44742	0.077002	0.016056		1.46293	0.0990851	0.0227317
782	1.43702	0.0809577	0.0168809		1.45638	0.10532	0.0241621
784	1.44356	0.0764542	0.0159418		1.46171	0.100723	0.0231074
786	1.44695	0.0772719	0.0161123		1.46654	0.10032	0.023015
788	1.44274	0.0741511	0.0154616		1.46318	0.113902	0.0261308
790	1.44221	0.0736064	0.015348		1.46595	0.111071	0.0254814
792	1.43555	0.0750874	0.0156568		1.45772	0.102983	0.0236259
794	1.44196	0.0793619	0.0165481		1.46352	0.10156	0.0232996
796	1.44257	0.0787709	0.0164249		1.46853	0.105038	0.0240973
798	1.43922	0.0771732	0.0160917		1.47147	0.109411	0.0251006
800	1.44241	0.0723996	0.0150964		1.46536	0.100194	0.022986
802	1.43993	0.073074	0.015237		1.47209	0.105342	0.0241672
804	1.43777	0.0783154	0.0163299		1.46492	0.113877	0.0261252
806	1.43947	0.0760937	0.0158666		1.45797	0.0972889	0.0223196
808	1.44358	0.0770193	0.0160596		1.46032	0.0971988	0.0222989
810	1.4439	0.0754659	0.0157357		1.467	0.109924	0.0252184
812	1.44425	0.0689708	0.0143814		1.46892	0.103972	0.0238529
814	1.44514	0.0682569	0.0142326		1.46842	0.112443	0.0257961
816	1.44301	0.0720736	0.0150284		1.46385	0.0973624	0.0223365
818	1.44906	0.0738751	0.015404		1.48008	0.113906	0.0261318
820	1.44421	0.0746177	0.0155589		1.46068	0.109353	0.0250874
822	1.44263	0.0734125	0.0153076		1.46037	0.108393	0.024867
824	1.45083	0.0686019	0.0143045		1.46353	0.100934	0.0231559
826	1.45084	0.0711586	0.0148376		1.4659	0.100043	0.0229515
828	1.44606	0.0698772	0.0145704		1.4572	0.100031	0.0229487
830	1.44724	0.0745815	0.0155513		1.46265	0.0958175	0.021982
832	1.45452	0.0709974	0.014804		1.45172	0.0896061	0.020557
834	1.45217	0.0720605	0.0150256		1.46966	0.106915	0.0245279
836	1.45347	0.0759182	0.01583		1.46459	0.0940002	0.0215651
838	1.45422	0.0784139	0.0163504		1.45958	0.104593	0.0239952
840	1.45221	0.0697273	0.0145391		1.4528	0.105395	0.0241794
842	1.45518	0.0718053	0.0149724		1.46514	0.107863	0.0247456
844	1.46059	0.0731831	0.0152597		1.46574	0.0987974	0.0226657
846	1.45265	0.0733619	0.015297		1.46541	0.108985	0.0250029
848	1.45135	0.0764947	0.0159502		1.46167	0.106924	0.0245301
850	1.45439	0.0767606	0.0160057		1.45901	0.123692	0.0283769
852	1.45531	0.0765877	0.0159696		1.45517	0.100322	0.0230155
854	1.45791	0.0762313	0.0158953		1.4602	0.116443	0.0267139
856	1.45346	0.0726883	0.0151566		1.45129	0.0971126	0.0222792
858	1.45387	0.0742461	0.0154814		1.46515	0.114876	0.0263543
860	1.44963	0.0719018	0.0149926		1.46963	0.108029	0.0247835
862	1.44919	0.0801036	0.0167028		1.46078	0.107165	0.0245854
864	1.45567	0.0718095	0.0149733		1.46108	0.111599	0.0256025
866	1.45121	0.0716378	0.0149375		1.46742	0.112825	0.0258837
868	1.45138	0.0728736	0.0151952		1.4601	0.111711	0.0256282
870	1.45453	0.0698152	0.0145575		1.47022	0.117198	0.0268871
872	1.45355	0.0700781	0.0146123		1.45748	0.101109	0.023196
874	1.44746	0.0719279	0.014998		1.46159	0.0974682	0.0223607
876	1.44854	0.0766448	0.0159815		1.46531	0.114543	0.026278
878	1.45529	0.0715627	0.0149219		1.46112	0.106974	0.0245414
880	1.45166	0.0728926	0.0151992		1.45516	0.114495	0.0262669
882	1.45069	0.0755417	0.0157515		1.46387	0.094508	0.0216816
884	1.45366	0.0691058	0.0144096		1.46063	0.111403	0.0255576
886	1.45572	0.0708961	0.0147829		1.4516	0.10005	0.0229531
888	1.44606	0.070434	0.0146865		1.44949	0.104305	0.0239292
890	1.45192	0.0698139	0.0145572		1.46562	0.122699	0.028149
892	1.45845	0.0705685	0.0147146		1.46537	0.10896	0.0249971
894	1.45477	0.0696849	0.0145303		1.45235	0.100021	0.0229465
896	1.45995	0.0666933	0.0139065		1.46113	0.111705	0.0256268
898	1.45682	0.0748213	0.0156013		1.45542	0.103593	0.0237658
900	1.4552	0.0772777	0.0161135		1.45779	0.101699	0.0233313
902	1.4582	0.069543	0.0145007		1.46349	0.105823	0.0242774
904	1.45703	0.0751661	0.0156732		1.45649	0.103356	0.0237114
906	1.4573	0.0739614	0.015422		1.45921	0.107031	0.0245546
908	1.46211	0.0671736	0.0140067		1.45407	0.095669	0.021948
910	1.46501	0.0793523	0.0165461		1.45089	0.105154	0.0241241
912	1.46454	0.0709401	0.014792		1.46158	0.114655	0.0263038
914	1.46233	0.0737779	0.0153838		1.46291	0.104131	0.0238893
916	1.45946	0.0767464	0.0160027		1.45578	0.112457	0.0257994
918	1.46272	0.0719679	0.0150063		1.45525	0.109456	0.0251109
920	1.45561	0.0709529	0.0147947		1.45875	0.10605	0.0243295
922	1.45802	0.0736432	0.0153557		1.45834	0.110002	0.0252362
924	1.46368	0.0753331	0.015708		1.45668	0.107481	0.0246577
926	1.45907	0.0697452	0.0145429		1.45976	0.109095	0.0250281
928	1.45602	0.0752981	0.0157007		1.46118	0.107104	0.0245714
930	1.46205	0.0737347	0.0153747		1.4616	0.119504	0.0274162
932	1.45823	0.0774064	0.0161404		1.46122	0.108284	0.0248421
934	1.45731	0.0699008	0.0145753		1.45918	0.105533	0.024211
936	1.46084	0.0749655	0.0156314		1.46679	0.108958	0.0249967
938	1.4561	0.0759373	0.015834		1.46391	0.107059	0.0245609
940	1.4595	0.0826123	0.0172259		1.45682	0.103188	0.023673
942	1.4622	0.0745437	0.0155434		1.47047	0.111469	0.0255727
944	1.45878	0.0799111	0.0166626		1.46405	0.101905	0.0233785
946	1.46143	0.0805231	0.0167902		1.45949	0.0950771	0.0218122
948	1.45878	0.0769762	0.0160506		1.46091	0.102221	0.023451
950	1.45981	0.0829282	0.0172917		1.46605	0.10516	0.0241253
952	1.45486	0.0789397	0.0164601		1.45143	0.0930553	0.0213483
954	1.45735	0.0816199	0.0170189		1.46558	0.108722	0.0249426
956	1.45182	0.0760509	0.0158577		1.44995	0.109262	0.0250664
958	1.45472	0.0812312	0.0169379		1.46495	0.101932	0.0233847
960	1.4625	0.0728079	0.0151815		1.45338	0.0983695	0.0225675
962	1.45313	0.0717948	0.0149703		1.46013	0.0958768	0.0219956
964	1.45467	0.0782102	0.016308		1.46573	0.106489	0.0244302
966	1.45117	0.0804222	0.0167692		1.45858	0.109412	0.0251009
968	1.44654	0.0726865	0.0151562		1.46379	0.119932	0.0275142
970	1.44942	0.0790163	0.016476		1.46543	0.0986329	0.0226279
972	1.44853	0.0743352	0.0155		1.46207	0.112082	0.0257135
974	1.44944	0.0755124	0.0157454		1.45716	0.10943	0.0251049
976	1.45488	0.0736117	0.0153491		1.45597	0.0976035	0.0223918
978	1.45344	0.0784076	0.0163491		1.45644	0.0959304	0.0220079
980	1.45345	0.0748153	0.0156001		1.45873	0.102355	0.0234818
982	1.45036	0.0687905	0.0143438		1.4578	0.108592	0.0249127
984	1.45552	0.0728946	0.0151996		1.45583	0.112758	0.0258684
986	1.45246	0.0732341	0.0152704		1.45338	0.110818	0.0254235
988	1.44577	0.0763233	0.0159145		1.46464	0.109979	0.0252308
990	1.45535	0.0736706	0.0153614		1.45512	0.0880631	0.0202031
992	1.4481	0.0757749	0.0158002		1.46536	0.110649	0.0253846
994	1.45365	0.0718737	0.0149867		1.46832	0.107504	0.0246631
996	1.45648	0.0753072	0.0157026		1.46647	0.107037	0.0245559
998	1.45652	0.0758777	0.0158216		1.46281	0.103301	0.0236988
1000	1.45306	0.077678	0.016197		1.46425	0.107838	0.0247397
1002	1.45156	0.0768438	0.016023		1.46642	0.11039	0.0253253
1004	1.44785	0.0716438	0.0149388		1.45836	0.106546	0.0244434
1006	1.45348	0.0689448	0.014376		1.46939	0.110448	0.0253385
1008	1.45619	0.0726561	0.0151499		1.46493	0.116449	0.0267152
1010	1.45633	0.0766971	0.0159924		1.45718	0.109946	0.0252233
1012	1.45552	0.0727306	0.0151654		1.46044	0.114146	0.0261869
1014	1.45764	0.081335	0.0169595		1.47098	0.117548	0.0269674
1016	1.45783	0.0757355	0.0157919		1.47677	0.119085	0.0273199
1018	1.45322	0.0774289	0.016145		1.46467	0.116218	0.0266622
1020	1.45655	0.0759954	0.0158461		1.4683	0.108622	0.0249195
1022	1.45661	0.0777776	0.0162177		1.46622	0.103606	0.0237688
1024	1.45668	0.0774422	0.0161478		1.46989	0.113163	0.0259613
1026	1.45632	0.0782985	0.0163264		1.46878	0.106611	0.0244583
1028	1.44923	0.0742045	0.0154727		1.46054	0.109105	0.0250304
1030	1.45619	0.076428	0.0159363		1.47149	0.118606	0.0272102
1032	1.45263	0.0714629	0.0149011		1.46717	0.105446	0.024191
1034	1.45663	0.0742115	0.0154742		1.47172	0.118588	0.027206
1036	1.45645	0.0795736	0.0165922		1.47329	0.10283	0.0235908
1038	1.4589	0.0782502	0.0163163		1.465	0.114464	0.0262599
1040	1.4544	0.0741244	0.015456		1.47033	0.0989944	0.0227109
1042	1.45186	0.0768411	0.0160225		1.47493	0.114465	0.02626
1044	1.45536	0.0770796	0.0160722		1.46749	0.10688	0.0245201
1046	1.45142	0.0802206	0.0167272		1.46466	0.104167	0.0238975
1048	1.45493	0.0814253	0.0169783		1.47548	0.11607	0.0266284
1050	1.45155	0.0811927	0.0169298		1.46717	0.107202	0.0245939
1052	1.45879	0.0752047	0.0156813		1.4576	0.108124	0.0248055
1054	1.45164	0.0839845	0.017512		1.47111	0.116003	0.0266129
1056	1.44739	0.0773347	0.0161254		1.46508	0.111851	0.0256604
1058	1.45816	0.0799033	0.016661		1.46272	0.106751	0.0244902
1060	1.45236	0.0783637	0.01634		1.46627	0.103435	0.0237295
1062	1.45759	0.0810008	0.0168898		1.46074	0.110268	0.0252972
1064	1.45856	0.0777107	0.0162038		1.46905	0.106824	0.024507
1066	1.45475	0.0768962	0.016034		1.45818	0.106815	0.0245051
1068	1.45956	0.0847046	0.0176621		1.45089	0.102444	0.0235022
1070	1.45396	0.0844397	0.0176069		1.46171	0.11199	0.0256923
1072	1.45362	0.0765113	0.0159537		1.46944	0.10831	0.0248479
1074	1.46028	0.07199	0.015011		1.46693	0.112008	0.0256963
1076	1.46047	0.0805572	0.0167973		1.461	0.107514	0.0246655
1078	1.45988	0.0819427	0.0170862		1.45655	0.0992285	0.0227646
1080	1.45508	0.0784321	0.0163542		1.45919	0.103787	0.0238104
1082	1.45978	0.0850884	0.0177422		1.46646	0.1182	0.0271169
1084	1.45902	0.0810464	0.0168993		1.45339	0.117146	0.0268751
1086	1.45793	0.0821858	0.0171369		1.45597	0.106605	0.0244569
1088	1.45651	0.0747503	0.0155865		1.46359	0.118568	0.0272014
1090	1.45607	0.0730948	0.0152413		1.46126	0.113949	0.0261418
1092	1.46252	0.0786313	0.0163958		1.46595	0.121726	0.0279259
1094	1.45589	0.0779939	0.0162629		1.45253	0.107288	0.0246135
1096	1.464	0.081978	0.0170936		1.45162	0.101168	0.0232095
1098	1.4683	0.0796624	0.0166108		1.45903	0.118759	0.0272452
1100	1.46423	0.0762086	0.0158906		1.45766	0.114369	0.0262381
1102	1.46644	0.0797928	0.0166379		1.45484	0.104396	0.0239501
1104	1.46977	0.0743659	0.0155064		1.46376	0.113918	0.0261345
1106	1.46776	0.0732311	0.0152697		1.45582	0.0987328	0.0226509
1108	1.46359	0.0790476	0.0164826		1.46584	0.111043	0.0254751
1110	1.47011	0.084014	0.0175181		1.46211	0.111624	0.0256082
1112	1.46751	0.0810669	0.0169036		1.4748	0.127482	0.0292464
1114	1.46536	0.0754635	0.0157352		1.45771	0.103816	0.0238171
1116	1.46837	0.0822825	0.0171571		1.48043	0.121714	0.0279232
1118	1.46732	0.0873963	0.0182234		1.4695	0.12735	0.0292161
1120	1.46408	0.080793	0.0168465		1.47019	0.112719	0.0258595
1122	1.4628	0.0806721	0.0168213		1.47501	0.119155	0.0273361
1124	1.46056	0.0802641	0.0167362		1.46843	0.109584	0.0251403
1126	1.46326	0.0800325	0.0166879		1.47166	0.126995	0.0291346
1128	1.46453	0.0799522	0.0166712		1.47341	0.119087	0.0273205
1130	1.4683	0.0786427	0.0163981		1.47376	0.106001	0.0243182
1132	1.46452	0.0821394	0.0171272		1.4677	0.113247	0.0259806
1134	1.45875	0.085457	0.017819		1.47098	0.127816	0.029323
1136	1.46102	0.0780459	0.0162737		1.46649	0.125297	0.0287451
1138	1.4523	0.0800977	0.0167015		1.46746	0.116451	0.0267157
1140	1.46237	0.0792997	0.0165351		1.46963	0.126089	0.0289268
1142	1.46223	0.0754569	0.0157339		1.46777	0.130261	0.0298839
1144	1.45865	0.0785533	0.0163795		1.46474	0.114529	0.0262748
1146	1.46313	0.0809473	0.0168787		1.47132	0.131201	0.0300996
1148	1.46605	0.0851453	0.017754		1.45963	0.12179	0.0279404
1150	1.46461	0.0801838	0.0167195		1.46537	0.115233	0.0264363
1152	1.46263	0.0777203	0.0162058		1.47139	0.118395	0.0271616
1154	1.46029	0.0796992	0.0166184		1.47026	0.122586	0.0281232
1156	1.46414	0.0811295	0.0169167		1.47539	0.118477	0.0271804
1158	1.46037	0.0809308	0.0168752		1.46765	0.114757	0.0263272
1160	1.46746	0.0854432	0.0178161		1.47537	0.120222	0.0275809
1162	1.45794	0.0828482	0.017275		1.47717	0.113966	0.0261456
1164	1.46475	0.0787842	0.0164277		1.4806	0.123804	0.0284025
1166	1.45835	0.0754495	0.0157323		1.46796	0.105819	0.0242765
1168	1.46237	0.0735704	0.0153405		1.47086	0.117088	0.0268619
1170	1.45781	0.070348	0.0146686		1.4789	0.107656	0.0246979
1172	1.457	0.0803511	0.0167544		1.48669	0.141828	0.0325375
1174	1.46102	0.0737125	0.0153701		1.47872	0.122936	0.0282034
1176	1.46254	0.0829576	0.0172979		1.47889	0.130255	0.0298826
1178	1.46338	0.0764441	0.0159397		1.47461	0.11938	0.0273877
1180	1.4584	0.0780768	0.0162801		1.47489	0.108087	0.0247969
1182	1.46032	0.0791741	0.0165089		1.4709	0.104475	0.0239682
1184	1.45251	0.0764301	0.0159368		1.47101	0.118822	0.0272597
1186	1.46216	0.0863069	0.0179962		1.47363	0.109496	0.0251201
1188	1.45928	0.0812015	0.0169317		1.48826	0.122651	0.0281382
1190	1.46128	0.0757169	0.0157881		1.47652	0.120197	0.027575
1192	1.45946	0.0801881	0.0167204		1.47715	0.117487	0.0269534
1194	1.46227	0.0765756	0.0159671		1.47453	0.12097	0.0277524
1196	1.4624	0.0769433	0.0160438		1.47733	0.110287	0.0253015
1198	1.46023	0.0784927	0.0163669		1.47406	0.114299	0.0262219
1200	1.46145	0.0687887	0.0143434		1.47485	0.11958	0.0274336
1202	1.45654	0.0795278	0.0165827		1.47399	0.119294	0.0273678
1204	1.46157	0.0827176	0.0172478		1.47501	0.112578	0.0258271
1206	1.46496	0.075543	0.0157518		1.47809	0.133483	0.030623
1208	1.45826	0.0763898	0.0159284		1.47262	0.106252	0.0243758
1210	1.46108	0.0777425	0.0162104		1.47747	0.120482	0.0276404
1212	1.46382	0.0777764	0.0162175		1.47696	0.117216	0.0268911
1214	1.46563	0.0783209	0.016331		1.47445	0.121675	0.0279142
1216	1.46542	0.0731284	0.0152483		1.4733	0.130984	0.0300498
1218	1.46167	0.0820839	0.0171157		1.47592	0.11657	0.0267431
1220	1.46524	0.0765705	0.0159661		1.47705	0.120499	0.0276443
1222	1.46712	0.0845755	0.0176352		1.47653	0.129864	0.0297928
1224	1.46705	0.081841	0.017065		1.47753	0.125944	0.0288935
1226	1.46471	0.0738717	0.0154033		1.47514	0.133014	0.0305155
1228	1.4676	0.0842841	0.0175744		1.4791	0.124991	0.0286749
1230	1.46671	0.0795997	0.0165977		1.47542	0.117966	0.0270633
1232	1.46601	0.0823867	0.0171788		1.48778	0.121588	0.0278941
1234	1.46664	0.0855074	0.0178295		1.48678	0.133055	0.0305248
1236	1.46525	0.0846157	0.0176436		1.48276	0.128229	0.0294178
1238	1.45726	0.0799443	0.0166695		1.48229	0.117203	0.0268881
1240	1.46872	0.0843441	0.017587		1.48483	0.129107	0.0296191
1242	1.46696	0.0741584	0.0154631		1.48455	0.120261	0.0275897
1244	1.46056	0.0797868	0.0166367		1.47336	0.114075	0.0261707
1246	1.4604	0.0819471	0.0170872		1.48534	0.123683	0.0283749
1248	1.46496	0.082299	0.0171605		1.47823	0.115899	0.0265891
1250	1.46628	0.0745654	0.015548		1.48616	0.120246	0.0275864
1252	1.46513	0.0789028	0.0164524		1.48507	0.128647	0.0295137
1254	1.46892	0.079981	0.0166772		1.47773	0.124512	0.028565
1256	1.47332	0.0802437	0.016732		1.48056	0.12521	0.0287251
1258	1.46468	0.0799565	0.0166721		1.48202	0.124219	0.0284978
1260	1.46923	0.0823787	0.0171771		1.49075	0.133129	0.0305419
1262	1.46551	0.0744153	0.0155167		1.47394	0.118707	0.0272332
1264	1.47059	0.0733802	0.0153008		1.48572	0.133015	0.0305157
1266	1.4721	0.0777639	0.0162149		1.48869	0.134624	0.030885
1268	1.47045	0.0745793	0.0155509		1.48267	0.117827	0.0270313
1270	1.45966	0.0748958	0.0156169		1.49335	0.130408	0.0299176
1272	1.46747	0.0791374	0.0165013		1.48806	0.128834	0.0295566
1274	1.46476	0.0803698	0.0167583		1.48281	0.120218	0.0275799
1276	1.47269	0.0776431	0.0161897		1.49041	0.125157	0.028713
1278	1.46976	0.0754173	0.0157256		1.48082	0.11663	0.0267568
1280	1.46981	0.0778076	0.016224		1.48178	0.119195	0.0273452
1282	1.46918	0.0713784	0.0148834		1.48132	0.0982239	0.0225341
1284	1.46868	0.0777041	0.0162024		1.48319	0.109885	0.0252094
1286	1.46613	0.079612	0.0166002		1.47769	0.114217	0.0262032
1288	1.47424	0.0814411	0.0169816		1.48217	0.127187	0.0291786
1290	1.46698	0.0844033	0.0175993		1.48444	0.123602	0.0283563
1292	1.46949	0.0876676	0.01828		1.4945	0.133816	0.0306995
1294	1.47231	0.0811134	0.0169133		1.48265	0.124124	0.0284759
1296	1.47008	0.0841852	0.0175538		1.48576	0.120399	0.0276213
1298	1.47556	0.0819293	0.0170834		1.48414	0.126237	0.0289608
1300	1.47045	0.0797674	0.0166326		1.47904	0.120403	0.0276224
1302	1.47333	0.0819265	0.0170829		1.48512	0.123797	0.0284009
1304	1.46504	0.0880107	0.0183515		1.48387	0.117187	0.0268846
1306	1.46926	0.0818925	0.0170758		1.50162	0.137105	0.031454
1308	1.46932	0.0881466	0.0183798		1.49518	0.12183	0.0279497
1310	1.47635	0.0833465	0.0173789		1.48225	0.118914	0.0272807
1312	1.47082	0.0841507	0.0175466		1.49108	0.138118	0.0316863
1314	1.47243	0.0754676	0.0157361		1.49436	0.129155	0.0296301
1316	1.47256	0.0802106	0.0167251		1.48984	0.123843	0.0284115
1318	1.46907	0.0822872	0.0171581		1.49524	0.14196	0.0325678
1320	1.47645	0.085939	0.0179195		1.48315	0.119708	0.0274629
1322	1.46802	0.0794107	0.0165583		1.49168	0.128217	0.0294151
1324	1.47356	0.0831655	0.0173412		1.48255	0.113864	0.0261221
1326	1.47387	0.0880529	0.0183603		1.49281	0.121032	0.0277667
1328	1.47412	0.082743	0.0172531		1.4865	0.131279	0.0301176
1330	1.46571	0.0784871	0.0163657		1.49268	0.119378	0.0273872
1332	1.46832	0.082406	0.0171828		1.48307	0.126476	0.0290157
1334	1.4644	0.0845292	0.0176256		1.49133	0.120771	0.0277068
1336	1.47039	0.0826286	0.0172292		1.47914	0.119548	0.0274262
1338	1.46922	0.079057	0.0164845		1.49362	0.123945	0.0284348
1340	1.47232	0.0831982	0.017348		1.48361	0.118975	0.0272947
1342	1.47174	0.0818688	0.0170708		1.47985	0.116476	0.0267213
1344	1.46028	0.0832309	0.0173548		1.5027	0.138678	0.031815
1346	1.47348	0.0883646	0.0184253		1.4838	0.123011	0.0282207
1348	1.47252	0.0823424	0.0171696		1.48356	0.120086	0.0275497
1350	1.47082	0.0774593	0.0161514		1.49393	0.128332	0.0294413
1352	1.46884	0.0816211	0.0170192		1.48165	0.116731	0.0267798
1354	1.46872	0.0834616	0.017403		1.48727	0.125081	0.0286956
1356	1.46914	0.0754918	0.0157411		1.49607	0.136103	0.0312243
1358	1.46424	0.0743023	0.0154931		1.47968	0.121397	0.0278504
1360	1.46351	0.0762663	0.0159026		1.47626	0.113533	0.0260463
1362	1.46617	0.0813281	0.0169581		1.49325	0.132744	0.0304535
1364	1.46491	0.081321	0.0169566		1.49287	0.140645	0.0322662
1366	1.45975	0.0810592	0.016902		1.48644	0.121941	0.0279752
1368	1.47475	0.0844381	0.0176066		1.47939	0.121868	0.0279584
1370	1.46002	0.0767334	0.016		1.49628	0.141239	0.0324025
1372	1.46686	0.079468	0.0165702		1.48607	0.130681	0.0299802
1374	1.45941	0.0794972	0.0165763		1.48715	0.13073	0.0299916
1376	1.46873	0.0891928	0.018598		1.48214	0.127539	0.0292595
1378	1.46798	0.0789325	0.0164586		1.48312	0.128831	0.0295559
1380	1.46532	0.0798352	0.0166468		1.48913	0.135413	0.0310659
1382	1.47105	0.0862974	0.0179942		1.48789	0.124234	0.0285013
1384	1.46938	0.0847996	0.0176819		1.48954	0.125231	0.0287299
1386	1.46914	0.0781353	0.0162923		1.48524	0.144726	0.0332025
1388	1.4662	0.0818746	0.017072		1.49016	0.123627	0.028362
1390	1.46218	0.0850633	0.0177369		1.48918	0.130152	0.029859
1392	1.46726	0.0886923	0.0184936		1.48866	0.133296	0.0305802
1394	1.46643	0.0843302	0.0175841		1.48976	0.139429	0.0319873
1396	1.46452	0.0811408	0.016919		1.49243	0.121201	0.0278054
1398	1.46249	0.0825603	0.017215		1.48016	0.129738	0.0297639
1400	1.47317	0.0820691	0.0171126		1.4866	0.126583	0.0290401
1402	1.46402	0.0885206	0.0184578		1.48696	0.120954	0.0277488
1404	1.46728	0.0870596	0.0181532		1.48331	0.129438	0.0296951
1406	1.46421	0.0861983	0.0179736		1.49008	0.121433	0.0278586
1408	1.4649	0.0891807	0.0185955		1.49054	0.120171	0.0275692
1410	1.46536	0.0922158	0.0192283		1.48311	0.13245	0.030386
1412	1.47307	0.0856253	0.0178541		1.4819	0.13365	0.0306613
1414	1.46846	0.0851429	0.0177535		1.4885	0.129039	0.0296035
1416	1.47038	0.0890195	0.0185618		1.48534	0.128927	0.0295779
1418	1.47166	0.0911842	0.0190132		1.48869	0.132188	0.030326
1420	1.46885	0.092793	0.0193487		1.48624	0.131976	0.0302773
1422	1.47034	0.0932059	0.0194348		1.47873	0.129268	0.0296562
1424	1.46748	0.091965	0.019176		1.48815	0.136924	0.0314125
1426	1.4693	0.087016	0.0181441		1.49193	0.137638	0.0315764
1428	1.47916	0.0844741	0.0176141		1.49018	0.129291	0.0296614
1430	1.47643	0.0952445	0.0198598		1.49127	0.136287	0.0312665
1432	1.47378	0.0913307	0.0190438		1.499	0.13552	0.0310905
1434	1.47544	0.0893412	0.0186289		1.48647	0.125511	0.0287942
1436	1.47771	0.0826624	0.0172363		1.49465	0.130226	0.0298759
1438	1.47594	0.0844204	0.0176029		1.48441	0.126403	0.0289988
1440	1.47684	0.091067	0.0189888		1.49434	0.141815	0.0325345
1442	1.47025	0.0932219	0.0194381		1.48979	0.141709	0.0325103
1444	1.47184	0.0895884	0.0186805		1.48273	0.123876	0.028419
1446	1.473	0.0928272	0.0193558		1.48255	0.129207	0.0296421
1448	1.47413	0.0845939	0.017639		1.49214	0.121292	0.0278264
1450	1.47898	0.0845461	0.0176291		1.49854	0.130709	0.0299867
1452	1.47764	0.0846926	0.0176596		1.49493	0.129375	0.0296806
1454	1.48353	0.0924712	0.0192816		1.49796	0.126806	0.0290913
1456	1.47286	0.0860454	0.0179417		1.49823	0.132773	0.0304603
1458	1.47599	0.0830243	0.0173118		1.50409	0.143155	0.032842
1460	1.474	0.0820305	0.0171045		1.49718	0.122204	0.0280355
1462	1.47484	0.0821902	0.0171378		1.50381	0.133032	0.0305196
1464	1.47144	0.0837922	0.0174719		1.48901	0.121796	0.027942
1466	1.47956	0.0825207	0.0172068		1.489	0.12996	0.0298149
1468	1.47659	0.0851694	0.0177591		1.506	0.136274	0.0312633
1470	1.48182	0.0869869	0.018138		1.49977	0.140828	0.0323081
1472	1.48505	0.080437	0.0167723		1.49327	0.122017	0.0279926
1474	1.47353	0.0827003	0.0172442		1.49001	0.134133	0.0307722
1476	1.47921	0.0846897	0.017659		1.50127	0.133651	0.0306617
1478	1.4778	0.0890916	0.0185769		1.48678	0.123179	0.0282593
1480	1.4803	0.0902094	0.01881		1.49951	0.138271	0.0317215
1482	1.47493	0.0895924	0.0186813		1.49215	0.128998	0.0295942
1484	1.47068	0.083922	0.017499		1.49013	0.127599	0.0292731
1486	1.47759	0.0902119	0.0188105		1.49905	0.13673	0.031368
1488	1.48017	0.0883686	0.0184261		1.50002	0.139136	0.03192
1490	1.47612	0.0905274	0.0188763		1.49043	0.136447	0.0313032
1492	1.47937	0.090572	0.0188856		1.49807	0.143629	0.0329507
1494	1.47784	0.0840005	0.0175153		1.50366	0.138979	0.0318839
1496	1.47588	0.0838651	0.0174871		1.49591	0.132935	0.0304974
1498	1.47907	0.0871574	0.0181736		1.49863	0.144342	0.0331143
1500	1.47238	0.0956099	0.019936		1.49561	0.127213	0.0291847
1502	1.47788	0.086341	0.0180033		1.48649	0.128038	0.029374
1504	1.47719	0.0878091	0.0183095		1.49825	0.120699	0.0276901
1506	1.47983	0.0845007	0.0176196		1.50297	0.14472	0.0332011
1508	1.47393	0.0889184	0.0185408		1.50056	0.14665	0.0336437
1510	1.47096	0.0908068	0.0189345		1.48931	0.136697	0.0313604
1512	1.47813	0.0907363	0.0189198		1.49626	0.136988	0.0314271
1514	1.47252	0.0861888	0.0179716		1.49972	0.129468	0.029702
1516	1.47611	0.0944392	0.0196919		1.49695	0.123844	0.0284118
1518	1.47175	0.0837795	0.0174692		1.49298	0.138377	0.0317459
1520	1.47595	0.0945091	0.0197065		1.50272	0.155213	0.0356082
1522	1.47258	0.0961363	0.0200458		1.4929	0.127278	0.0291997
1524	1.47481	0.0889502	0.0185474		1.50774	0.147419	0.0338202
1526	1.47194	0.0931434	0.0194217		1.49924	0.14703	0.033731
1528	1.46693	0.08996	0.018758		1.49606	0.127935	0.0293502
1530	1.4774	0.0859907	0.0179303		1.49573	0.129963	0.0298156
1532	1.46814	0.0860704	0.0179469		1.48937	0.128509	0.029482
1534	1.47302	0.0907866	0.0189303		1.48744	0.130515	0.0299422
1536	1.47099	0.0882462	0.0184006		1.49423	0.136269	0.0312623
1538	1.46647	0.0863784	0.0180111		1.49823	0.162285	0.0372307
1540	1.47272	0.0888062	0.0185174		1.49342	0.133079	0.0305305
1542	1.47077	0.0784126	0.0163502		1.49403	0.134415	0.0308369
1544	1.4726	0.0891268	0.0185842		1.48584	0.129509	0.0297114
1546	1.46515	0.0797686	0.0166329		1.50407	0.139541	0.0320128
1548	1.47185	0.0905594	0.0188829		1.49448	0.13263	0.0304275
1550	1.47158	0.0864195	0.0180197		1.49474	0.13712	0.0314575
1552	1.47274	0.0843027	0.0175783		1.49921	0.144661	0.0331874
1554	1.47458	0.083017	0.0173102		1.50492	0.147749	0.0338958
1556	1.4726	0.0888517	0.0185269		1.49723	0.146881	0.0336967
1558	1.4763	0.0813781	0.0169685		1.49442	0.128779	0.0295439
1560	1.47854	0.0897732	0.018719		1.48958	0.129253	0.0296527
1562	1.47432	0.0876536	0.018277		1.49816	0.1401	0.032141
1564	1.47147	0.0896162	0.0186863		1.50508	0.146957	0.0337142
1566	1.47307	0.0925621	0.0193005		1.49432	0.14012	0.0321457
1568	1.47689	0.0889643	0.0185503		1.49264	0.142756	0.0327505
1570	1.47234	0.0891564	0.0185904		1.49772	0.14147	0.0324555
1572	1.4735	0.087871	0.0183224		1.4935	0.1302	0.02987
1574	1.48542	0.0824215	0.0171861		1.49073	0.127991	0.0293632
1576	1.47929	0.0890289	0.0185638		1.4836	0.122094	0.0280102
1578	1.47795	0.0787741	0.0164255		1.49414	0.128377	0.0294516
1580	1.48295	0.0877129	0.0182894		1.4969	0.140831	0.0323088
1582	1.47837	0.0876286	0.0182718		1.49573	0.133813	0.0306989
1584	1.4786	0.0815828	0.0170112		1.49099	0.137596	0.0315666
1586	1.48069	0.0816335	0.0170218		1.49329	0.137375	0.0315161
1588	1.48242	0.082267	0.0171538		1.50024	0.14391	0.0330152
1590	1.48018	0.0818508	0.0170671		1.49381	0.132959	0.030503
1592	1.4861	0.0877078	0.0182883		1.50801	0.139941	0.0321047
1594	1.48078	0.0878776	0.0183237		1.50317	0.144228	0.0330882
1596	1.48235	0.0799335	0.0166673		1.50057	0.142475	0.0326861
1598	1.48202	0.0831433	0.0173366		1.49825	0.13221	0.0303311
1600	1.47893	0.0892238	0.0186044		1.49187	0.134848	0.0309363
1602	1.47859	0.0819948	0.0170971		1.49534	0.123304	0.0282878
1604	1.47743	0.0847292	0.0176673		1.49026	0.135568	0.0311014
1606	1.47335	0.0843817	0.0175948		1.49784	0.13596	0.0311914
1608	1.48122	0.0844992	0.0176193		1.49354	0.130873	0.0300243
1610	1.48156	0.0901352	0.0187945		1.49714	0.145677	0.0334207
1612	1.48036	0.0862116	0.0179764		1.49346	0.143417	0.0329022
1614	1.48834	0.0901251	0.0187924		1.49737	0.142938	0.0327922
1616	1.484	0.0881573	0.0183821		1.49457	0.144438	0.0331363
1618	1.48041	0.0934202	0.0194794		1.49166	0.129024	0.0296001
1620	1.49016	0.0985947	0.0205584		1.48783	0.128631	0.0295101
1622	1.4777	0.0903271	0.0188345		1.49511	0.142321	0.0326506
1624	1.48034	0.0902872	0.0188262		1.48263	0.137677	0.0315853
1626	1.4781	0.0890556	0.0185694		1.49571	0.15052	0.0345318
1628	1.47867	0.0913314	0.0190439		1.48951	0.136096	0.0312227
1630	1.48924	0.0910424	0.0189837		1.49056	0.132707	0.030445
1632	1.48385	0.0871921	0.0181808		1.49126	0.125412	0.0287715
1634	1.48295	0.0867859	0.0180961		1.4952	0.144858	0.0332326
1636	1.47951	0.0903683	0.0188431		1.49765	0.151255	0.0347003
1638	1.48469	0.0875001	0.018245		1.49101	0.139923	0.0321004
1640	1.48181	0.0872568	0.0181943		1.49599	0.132858	0.0304798
1642	1.47839	0.0882246	0.0183961		1.49509	0.133428	0.0306104
1644	1.47745	0.0929146	0.019374		1.49538	0.150085	0.0344319
1646	1.48536	0.0912135	0.0190193		1.49251	0.123055	0.0282308
1648	1.4695	0.0875356	0.0182524		1.49395	0.128452	0.0294689
1650	1.47876	0.0872236	0.0181874		1.50177	0.129694	0.0297539
1652	1.47961	0.0894554	0.0186527		1.49879	0.135674	0.0311257
1654	1.476	0.0871239	0.0181666		1.49977	0.143753	0.0329792
1656	1.47471	0.0874751	0.0182398		1.49723	0.127484	0.0292468
1658	1.46508	0.10081	0.0210203		1.50395	0.142169	0.0326157
1660	1.47069	0.0984874	0.0205361		1.50202	0.131392	0.0301433
1662	1.48117	0.0911454	0.0190051		1.50343	0.135868	0.0311702
1664	1.48974	0.087196	0.0181816		1.49601	0.13252	0.0304023
1666	1.48314	0.0860966	0.0179524		1.49792	0.133426	0.03061
1668	1.48336	0.0909495	0.0189643		1.50564	0.130817	0.0300115
1670	1.48247	0.0869542	0.0181312		1.50139	0.137333	0.0315063
1672	1.48177	0.0872469	0.0181922		1.5102	0.141662	0.0324995
1674	1.48607	0.0832721	0.0173634		1.49988	0.138849	0.0318542
1676	1.4831	0.0870515	0.0181515		1.49995	0.135435	0.0310708
1678	1.48676	0.08416	0.0175486		1.51074	0.14355	0.0329326
1680	1.48949	0.0915582	0.0190912		1.51048	0.147714	0.033888
1682	1.48158	0.0817314	0.0170422		1.49326	0.139046	0.0318994
1684	1.48351	0.0905584	0.0188827		1.50212	0.129557	0.0297224
1686	1.48402	0.0894603	0.0186538		1.50703	0.137796	0.0316125
1688	1.48493	0.0872589	0.0181947		1.50596	0.137465	0.0315365
1690	1.4875	0.0853289	0.0177923		1.51098	0.141811	0.0325337
1692	1.48875	0.0891587	0.0185909		1.50233	0.143718	0.0329712
1694	1.48383	0.0893227	0.0186251		1.5084	0.135848	0.0311656
1696	1.48906	0.0931343	0.0194198		1.50518	0.152074	0.0348882
1698	1.48403	0.0830253	0.017312		1.50383	0.146563	0.0336239
1700	1.48188	0.0895248	0.0186672		1.4924	0.129076	0.0296121
1702	1.48068	0.0886327	0.0184812		1.50022	0.130211	0.0298725
1704	1.49412	0.0872914	0.0182015		1.49969	0.126257	0.0289653
1706	1.48568	0.0858557	0.0179021		1.48613	0.123531	0.0283399
1708	1.48468	0.0916845	0.0191175		1.49897	0.135458	0.0310761
1710	1.49159	0.0907917	0.0189314		1.49598	0.134052	0.0307536
1712	1.48496	0.0934045	0.0194762		1.50669	0.14711	0.0337493
1714	1.49112	0.0889074	0.0185385		1.4925	0.122161	0.0280256
1716	1.49062	0.0910496	0.0189852		1.49261	0.136144	0.0312336
1718	1.48949	0.0893472	0.0186302		1.50504	0.14938	0.0342701
1720	1.49007	0.0921741	0.0192196		1.49121	0.137365	0.0315137
1722	1.49266	0.090281	0.0188249		1.50496	0.149987	0.0344094
1724	1.49154	0.0912106	0.0190187		1.5044	0.153115	0.0351271
1726	1.492	0.0948232	0.019772		1.50184	0.155359	0.0356418
1728	1.49378	0.0943639	0.0196762		1.49868	0.142691	0.0327356
1730	1.4917	0.0916403	0.0191083		1.50643	0.142233	0.0326305
1732	1.49472	0.0954566	0.0199041		1.49394	0.134036	0.0307499
1734	1.49169	0.0937808	0.0195547		1.49829	0.141217	0.0323974
1736	1.49933	0.0935248	0.0195013		1.49231	0.138298	0.0317278
1738	1.49995	0.0874692	0.0182386		1.5027	0.147533	0.0338464
1740	1.49801	0.0904444	0.018859		1.4992	0.138414	0.0317544
1742	1.49135	0.0949962	0.0198081		1.50528	0.135655	0.0311213
1744	1.50178	0.0937535	0.019549		1.5036	0.13826	0.031719
1746	1.49718	0.096285	0.0200768		1.50273	0.149658	0.0343339
1748	1.49142	0.0922756	0.0192408		1.50208	0.142756	0.0327505
1750	1.50067	0.0934482	0.0194853		1.49085	0.139693	0.0320478
1752	1.4944	0.0911357	0.0190031		1.50242	0.13917	0.0319277
1754	1.49262	0.086312	0.0179973		1.49674	0.132202	0.0303292
1756	1.49447	0.0829033	0.0172865		1.49302	0.124005	0.0284486
1758	1.49343	0.0906506	0.018902		1.50316	0.163962	0.0376155
1760	1.49701	0.0881402	0.0183785		1.50741	0.149547	0.0343085
1762	1.49452	0.084712	0.0176637		1.50113	0.129144	0.0296277
1764	1.49645	0.088771	0.01851		1.49676	0.141592	0.0324834
1766	1.49936	0.0847397	0.0176695		1.49686	0.140551	0.0322445
1768	1.49311	0.0916641	0.0191133		1.50906	0.135611	0.0311113
1770	1.49666	0.0874711	0.018239		1.49685	0.127057	0.0291488
1772	1.49665	0.0859781	0.0179277		1.50052	0.142099	0.0325998
1774	1.49862	0.0825418	0.0172112		1.4996	0.131067	0.0300687
1776	1.50083	0.082588	0.0172208		1.49691	0.123188	0.0282612
1778	1.49597	0.0882034	0.0183917		1.50341	0.145693	0.0334243
1780	1.49393	0.093519	0.0195001		1.50573	0.123628	0.0283623
1782	1.49735	0.0877328	0.0182936		1.50319	0.136936	0.0314152
1784	1.4878	0.0858296	0.0178967		1.4981	0.12492	0.0286587
1786	1.49771	0.0908568	0.018945		1.50733	0.129042	0.0296042
1788	1.49501	0.0854283	0.017813		1.51024	0.140662	0.0322701
1790	1.49389	0.086695	0.0180771		1.50396	0.129894	0.0297998
1792	1.49525	0.0910439	0.018984		1.51298	0.146919	0.0337055
1794	1.49725	0.0908564	0.0189449		1.51063	0.137936	0.0316446
1796	1.49071	0.0937716	0.0195527		1.50784	0.125698	0.0288372
1798	1.49098	0.0941691	0.0196356		1.49621	0.130974	0.0300475
1800	1.49576	0.0898738	0.01874		1.50373	0.133231	0.0305653
1802	1.49222	0.0938079	0.0195603		1.50599	0.13781	0.0316157
1804	1.49646	0.093374	0.0194698		1.50523	0.130994	0.030052
1806	1.4902	0.0880766	0.0183652		1.50983	0.134891	0.0309461
1808	1.49285	0.0922661	0.0192388		1.51983	0.141297	0.0324158
1810	1.49033	0.0869097	0.0181219		1.50162	0.13315	0.0305467
1812	1.49248	0.0826216	0.0172278		1.51152	0.147375	0.0338101
1814	1.4916	0.0926373	0.0193162		1.49563	0.132729	0.0304501
1816	1.49221	0.0895045	0.018663		1.50419	0.129759	0.0297688
1818	1.4983	0.0938153	0.0195618		1.51075	0.134578	0.0308743
1820	1.50209	0.0949	0.019788		1.51508	0.148834	0.0341448
1822	1.49715	0.0858537	0.0179017		1.51334	0.154687	0.0354876
1824	1.49716	0.0967836	0.0201808		1.51176	0.158078	0.0362657
1826	1.50246	0.0933747	0.01947		1.50532	0.136213	0.0312494
1828	1.50166	0.0907183	0.0189161		1.50293	0.138471	0.0317675
1830	1.50317	0.0899704	0.0187601		1.49843	0.118041	0.0270805
1832	1.50279	0.0935113	0.0194985		1.49777	0.123179	0.0282592
1834	1.50199	0.0948136	0.01977		1.49808	0.117573	0.0269731
1836	1.50244	0.0939846	0.0195971		1.50566	0.148299	0.0340221
1838	1.50262	0.0977212	0.0203763		1.50746	0.151465	0.0347486
1840	1.5003	0.0964005	0.0201009		1.49825	0.137653	0.0315799
1842	1.49619	0.0870577	0.0181528		1.50882	0.150669	0.0345659
1844	1.49418	0.0853105	0.0177885		1.5021	0.137239	0.0314848
1846	1.49683	0.0904215	0.0188542		1.51019	0.143662	0.0329583
1848	1.497	0.0944602	0.0196963		1.49766	0.120861	0.0277274
1850	1.49821	0.0871842	0.0181792		1.50885	0.131409	0.0301474
1852	1.50007	0.0902634	0.0188212		1.50383	0.121732	0.0279272
1854	1.49628	0.0916277	0.0191057		1.50788	0.128681	0.0295214
1856	1.49631	0.085508	0.0178296		1.5086	0.145796	0.0334479
1858	1.50027	0.0959414	0.0200052		1.50463	0.127609	0.0292754
1860	1.50176	0.0948586	0.0197794		1.49954	0.140487	0.0322299
1862	1.50041	0.0960046	0.0200184		1.50545	0.130513	0.0299417
1864	1.49447	0.0916376	0.0191078		1.51513	0.147236	0.0337784
1866	1.50277	0.0963641	0.0200933		1.50427	0.135648	0.0311197
1868	1.50075	0.0943113	0.0196653		1.50674	0.139115	0.0319151
1870	1.50017	0.0939063	0.0195808		1.49611	0.123506	0.0283342
1872	1.5011	0.0984174	0.0205215		1.49992	0.117339	0.0269193
1874	1.50497	0.0867015	0.0180785		1.51112	0.131172	0.0300929
1876	1.50056	0.0934036	0.019476		1.49979	0.12319	0.0282618
1878	1.5	0.0903435	0.0188379		1.51139	0.138695	0.0318189
1880	1.50314	0.0999646	0.0208441		1.5105	0.136212	0.0312492
1882	1.50701	0.0882517	0.0184018		1.50678	0.136386	0.0312892
1884	1.49636	0.0856045	0.0178498		1.50258	0.14126	0.0324073
1886	1.506	0.0884981	0.0184531		1.51596	0.137567	0.0315601
1888	1.49722	0.0852505	0.017776		1.50837	0.147117	0.033751
1890	1.50761	0.0912127	0.0190192		1.50471	0.132032	0.0302902
1892	1.50064	0.0928758	0.0193659		1.50303	0.136322	0.0312744
1894	1.50536	0.0922622	0.019238		1.50595	0.115121	0.0264106
1896	1.50834	0.0879968	0.0183486		1.50016	0.125322	0.0287508
1898	1.50285	0.0879645	0.0183419		1.50884	0.143893	0.0330114
1900	1.51101	0.096072	0.0200324		1.50382	0.124563	0.0285768
1902	1.50471	0.0917892	0.0191394		1.50146	0.123068	0.0282337
1904	1.5094	0.0899028	0.018746		1.50663	0.134516	0.03086
1906	1.5032	0.0896405	0.0186913		1.50177	0.131454	0.0301576
1908	1.50402	0.089424	0.0186462		1.50099	0.126786	0.0290867
1910	1.50903	0.092884	0.0193676		1.5051	0.13056	0.0299524
1912	1.50598	0.0903234	0.0188337		1.50841	0.136635	0.0313463
1914	1.50429	0.0897158	0.018707		1.51181	0.132768	0.030459
1916	1.50841	0.0924856	0.0192846		1.49806	0.129984	0.0298203
1918	1.50291	0.0886315	0.018481		1.50534	0.123563	0.0283472
1920	1.5037	0.0943488	0.0196731		1.50647	0.121745	0.0279302
1922	1.50288	0.0954152	0.0198954		1.51349	0.147609	0.0338639
1924	1.51484	0.0946589	0.0197377		1.50784	0.133319	0.0305856
1926	1.5048	0.089373	0.0186356		1.51174	0.140385	0.0322065
1928	1.50912	0.0919477	0.0191724		1.51458	0.153334	0.0351772
1930	1.49964	0.0864372	0.0180234		1.51177	0.138471	0.0317675
1932	1.4992	0.0967977	0.0201837		1.50805	0.121461	0.0278651
1934	1.50947	0.0911329	0.0190025		1.51087	0.135224	0.0310224
1936	1.50268	0.0877443	0.018296		1.51117	0.137401	0.0315219
1938	1.50216	0.0903378	0.0188367		1.51331	0.133998	0.0307413
1940	1.50547	0.0927952	0.0193491		1.51744	0.13928	0.0319531
1942	1.50457	0.0899488	0.0187556		1.50614	0.12969	0.0297529
1944	1.4962	0.0878963	0.0183276		1.50024	0.126557	0.0290342
1946	1.50648	0.0911952	0.0190155		1.50508	0.135114	0.0309973
1948	1.50463	0.0959961	0.0200166		1.51162	0.134901	0.0309484
1950	1.51037	0.0878083	0.0183093		1.51729	0.139699	0.0320492
1952	1.50781	0.0986717	0.0205745		1.51282	0.128775	0.0295429
1954	1.5091	0.0936086	0.0195187		1.5082	0.127451	0.0292392
1956	1.50117	0.090612	0.0188939		1.50695	0.134541	0.0308658
1958	1.50283	0.0972829	0.0202849		1.52112	0.155977	0.0357836
1960	1.50372	0.0968221	0.0201888		1.51302	0.157278	0.036082
1962	1.49927	0.100869	0.0210327		1.51427	0.140343	0.032197
1964	1.50526	0.0975718	0.0203451		1.51771	0.136404	0.0312932
1966	1.50928	0.0884526	0.0184436		1.50836	0.131692	0.0302122
1968	1.50336	0.0914636	0.0190715		1.50185	0.133455	0.0306167
1970	1.5042	0.0917386	0.0191288		1.50802	0.148905	0.0341611
1972	1.50384	0.0935231	0.0195009		1.50578	0.131126	0.0300824
1974	1.50222	0.0914029	0.0190588		1.51571	0.137225	0.0314816
1976	1.49792	0.0925897	0.0193063		1.51105	0.14606	0.0335085
1978	1.50473	0.087206	0.0181837		1.51264	0.133636	0.0306581
1980	1.50498	0.0935315	0.0195027		1.51963	0.141142	0.0323801
1982	1.50316	0.0948577	0.0197792		1.51403	0.129167	0.0296328
1984	1.50577	0.093505	0.0194971		1.51035	0.122583	0.0281225
1986	1.50207	0.0880663	0.0183631		1.51061	0.139151	0.0319233
1988	1.50383	0.0885771	0.0184696		1.50427	0.136694	0.0313598
1990	1.50931	0.0913601	0.0190499		1.50523	0.139163	0.0319262
1992	1.50462	0.0939688	0.0195939		1.51233	0.133081	0.0305308
1994	1.50957	0.0950706	0.0198236		1.51123	0.143126	0.0328353
1996	1.50099	0.0920178	0.019187		1.51495	0.141336	0.0324246
1998	1.50994	0.0906198	0.0188955		1.51598	0.146706	0.0336567
2000	1.50472	0.0881831	0.0183875		1.51041	0.13133	0.0301291
2002	1.50506	0.0925668	0.0193015		1.50939	0.138446	0.0317617
2004	1.50101	0.0915332	0.019086		1.5159	0.134139	0.0307737
2006	1.50348	0.0879964	0.0183485		1.51012	0.151375	0.0347278
2008	1.4972	0.100625	0.0209818		1.51739	0.147646	0.0338723
2010	1.50971	0.098869	0.0206156		1.50707	0.133712	0.0306757
2012	1.50918	0.0962928	0.0200784		1.50663	0.131974	0.030277
2014	1.50606	0.0986292	0.0205656		1.52109	0.150768	0.0345887
2016	1.50322	0.0942881	0.0196604		1.51605	0.13426	0.0308012
2018	1.5034	0.0941152	0.0196244		1.50954	0.136748	0.0313722
2020	1.51196	0.0969944	0.0202247		1.50858	0.141873	0.032548
2022	1.50412	0.0911606	0.0190083		1.50693	0.131278	0.0301172
2024	1.50263	0.0918666	0.0191555		1.51121	0.144253	0.033094
2026	1.506	0.0958384	0.0199837		1.52083	0.146129	0.0335244
2028	1.49832	0.0996037	0.0207688		1.51071	0.139095	0.0319105
2030	1.50524	0.0916705	0.0191146		1.51206	0.140242	0.0321738
2032	1.50944	0.0893249	0.0186255		1.51498	0.133253	0.0305704
2034	1.50839	0.0944	0.0196838		1.51814	0.138014	0.0316626
2036	1.51231	0.0884894	0.0184513		1.51313	0.13876	0.0318337
2038	1.51147	0.0928393	0.0193583		1.5144	0.128311	0.0294365
2040	1.51301	0.0932025	0.0194341		1.51471	0.141247	0.0324043
2042	1.51274	0.0921623	0.0192172		1.52152	0.132777	0.0304612
2044	1.50562	0.0884122	0.0184352		1.51568	0.142337	0.0326542
2046	1.51166	0.09207	0.0191979		1.5101	0.128944	0.0295818
2048	1.50833	0.0882165	0.0183944		1.52073	0.148072	0.0339701
2050	1.50231	0.0994451	0.0207357		1.51088	0.138612	0.0317997
2052	1.50624	0.0895005	0.0186621		1.51267	0.144677	0.0331912
2054	1.50677	0.0955586	0.0199253		1.52105	0.143801	0.0329902
2056	1.50427	0.0931899	0.0194314		1.5156	0.147647	0.0338726
2058	1.50879	0.0963927	0.0200993		1.52672	0.154392	0.03542
2060	1.50811	0.0956113	0.0199363		1.51426	0.137677	0.0315853
2062	1.50776	0.089966	0.0187592		1.50853	0.131356	0.030135
2064	1.51081	0.0946831	0.0197428		1.52151	0.164985	0.0378501
2066	1.51279	0.0905276	0.0188763		1.51993	0.148392	0.0340435
2068	1.51615	0.0955962	0.0199332		1.50553	0.122685	0.028146
2070	1.51356	0.0960065	0.0200187		1.51522	0.130442	0.0299255
2072	1.51177	0.094366	0.0196767		1.51635	0.129076	0.029612
2074	1.51698	0.0968468	0.020194		1.52117	0.149259	0.0342424
2076	1.52109	0.10309	0.0214957		1.5193	0.13109	0.030074
2078	1.51714	0.0963637	0.0200932		1.51295	0.122729	0.0281559
2080	1.51455	0.100314	0.0209169		1.51235	0.128375	0.0294514
2082	1.51699	0.099727	0.0207945		1.51336	0.134443	0.0308434
2084	1.51123	0.0940417	0.0196091		1.51646	0.127991	0.0293632
2086	1.51152	0.0990588	0.0206552		1.52326	0.143905	0.033014
2088	1.51255	0.0920088	0.0191852		1.50582	0.122627	0.0281326
2090	1.51558	0.0922802	0.0192418		1.51699	0.138099	0.0316822
2092	1.50837	0.0905576	0.0188826		1.51929	0.123895	0.0284235
2094	1.50988	0.0914966	0.0190784		1.52302	0.145172	0.0333048
2096	1.51086	0.0969487	0.0202152		1.52318	0.124453	0.0285515
2098	1.50878	0.0955849	0.0199308		1.50509	0.117672	0.0269958
2100	1.5063	0.0953808	0.0198883		1.51723	0.122868	0.0281878
2102	1.51589	0.094644	0.0197346		1.51524	0.133605	0.0306511
2104	1.50442	0.0884819	0.0184498		1.51966	0.131979	0.030278
2106	1.5111	0.0886945	0.0184941		1.52355	0.142493	0.0326902
2108	1.51345	0.0942357	0.0196495		1.5349	0.172958	0.0396793
2110	1.50969	0.0909293	0.0189601		1.52733	0.137978	0.0316544
2112	1.51142	0.0915467	0.0190888		1.51583	0.125097	0.0286991
2114	1.51548	0.0900247	0.0187714		1.52186	0.133481	0.0306226
2116	1.51926	0.0920686	0.0191976		1.51287	0.116426	0.0267099
2118	1.5138	0.0937025	0.0195383		1.5221	0.131598	0.0301906
2120	1.52204	0.0958478	0.0199856		1.5164	0.133667	0.0306654
2122	1.51335	0.0912463	0.0190262		1.5166	0.131312	0.0301251
2124	1.51451	0.0960205	0.0200217		1.51424	0.135098	0.0309937
2126	1.51069	0.0915491	0.0190893		1.51116	0.131224	0.0301049
2128	1.50894	0.093112	0.0194152		1.51395	0.140283	0.0321831
2130	1.51336	0.0937474	0.0195477		1.51968	0.143127	0.0328356
2132	1.51502	0.0913585	0.0190496		1.51957	0.139618	0.0320305
2134	1.50972	0.0941177	0.0196249		1.51135	0.135797	0.0311539
2136	1.51674	0.0931185	0.0194165		1.52589	0.142776	0.0327551
2138	1.5099	0.0876911	0.0182849		1.52405	0.132179	0.0303239
2140	1.51044	0.0917777	0.019137		1.52083	0.130636	0.0299699
2142	1.51107	0.0932716	0.0194485		1.52274	0.136012	0.0312032
2144	1.50805	0.0883042	0.0184127		1.52985	0.14707	0.0337401
2146	1.51099	0.0941312	0.0196277		1.52476	0.138268	0.0317209
2148	1.50671	0.0877222	0.0182913		1.52746	0.156786	0.0359692
2150	1.51948	0.0916404	0.0191084		1.52157	0.141645	0.0324956
2152	1.51365	0.0892988	0.0186201		1.52444	0.143531	0.0329283
2154	1.50996	0.0844338	0.0176057		1.52186	0.14598	0.0334902
2156	1.51062	0.0879187	0.0183323		1.52184	0.138183	0.0317013
2158	1.5086	0.0888381	0.018524		1.52877	0.143868	0.0330055
2160	1.5151	0.0977141	0.0203748		1.51829	0.152448	0.0349741
2162	1.51141	0.0940942	0.01962		1.51499	0.145482	0.0333758
2164	1.51441	0.0946197	0.0197296		1.51988	0.148275	0.0340167
2166	1.51213	0.0842464	0.0175666		1.5154	0.133814	0.0306991
2168	1.51015	0.0920165	0.0191868		1.52524	0.146644	0.0336425
2170	1.51736	0.0910324	0.0189816		1.53079	0.157562	0.0361471
2172	1.51694	0.0951057	0.0198309		1.53056	0.144001	0.0330361
2174	1.51395	0.0901201	0.0187913		1.52454	0.141547	0.0324731
2176	1.51206	0.0859826	0.0179286		1.5147	0.127342	0.0292144
2178	1.51279	0.0863225	0.0179995		1.51724	0.137385	0.0315182
2180	1.51348	0.0871416	0.0181703		1.51731	0.130638	0.0299703
2182	1.51394	0.090436	0.0188572		1.52053	0.137064	0.0314447
2184	1.50896	0.0915002	0.0190791		1.5192	0.154183	0.035372
2186	1.52001	0.0909786	0.0189703		1.52176	0.127463	0.029242
2188	1.51458	0.0848158	0.0176853		1.51539	0.139255	0.0319473
2190	1.51374	0.0882738	0.0184064		1.51834	0.139619	0.0320308
2192	1.51497	0.0890788	0.0185742		1.5121	0.125894	0.0288821
2194	1.5148	0.0805628	0.0167985		1.52791	0.145514	0.0333832
2196	1.51721	0.0873354	0.0182107		1.528	0.146475	0.0336036
2198	1.51467	0.0911063	0.018997		1.51276	0.142054	0.0325895
2200	1.51372	0.0865373	0.0180443		1.52197	0.138115	0.0316858
2202	1.51557	0.0858293	0.0178966		1.52253	0.146109	0.0335197
2204	1.51477	0.0904053	0.0188508		1.53397	0.148382	0.0340412
2206	1.51157	0.0978019	0.0203931		1.52959	0.1423	0.0326459
2208	1.5211	0.090835	0.0189404		1.52743	0.132912	0.030492
2210	1.51399	0.0914901	0.019077		1.51927	0.13182	0.0302416
2212	1.51346	0.0910119	0.0189773		1.52278	0.138192	0.0317033
2214	1.5163	0.0927838	0.0193468		1.51837	0.133117	0.0305391
2216	1.52138	0.0922297	0.0192312		1.51875	0.144178	0.0330768
2218	1.51185	0.0923172	0.0192495		1.52861	0.146542	0.0336191
2220	1.51843	0.0954952	0.0199121		1.53286	0.149343	0.0342616
2222	1.512	0.0961544	0.0200496		1.52546	0.135987	0.0311976
2224	1.5175	0.0899703	0.0187601		1.52796	0.150796	0.0345949
2226	1.51768	0.0873355	0.0182107		1.52309	0.125419	0.0287731
2228	1.51463	0.0948464	0.0197768		1.52938	0.149146	0.0342163
2230	1.51919	0.0988696	0.0206157		1.51672	0.135985	0.0311972
2232	1.51196	0.0866798	0.018074		1.5226	0.149348	0.0342628
2234	1.51781	0.0921778	0.0192204		1.5311	0.126962	0.029127
2236	1.51587	0.096665	0.020156		1.53594	0.147458	0.0338291
2238	1.51633	0.095936	0.020004		1.5292	0.143919	0.0330173
2240	1.51487	0.0997513	0.0207996		1.52875	0.140387	0.032207
2242	1.51558	0.0901144	0.0187902		1.52701	0.148962	0.0341742
2244	1.51434	0.0990051	0.020644		1.52792	0.140399	0.0322097
2246	1.51449	0.091478	0.0190745		1.53475	0.15905	0.0364887
2248	1.51053	0.0938363	0.0195662		1.52811	0.128217	0.0294149
2250	1.51729	0.101785	0.0212237		1.52503	0.129052	0.0296065
2252	1.5135	0.106132	0.02213		1.51856	0.145018	0.0332694
2254	1.5163	0.0953208	0.0198758		1.52084	0.137074	0.0314469
2256	1.51744	0.0933421	0.0194632		1.51893	0.136326	0.0312754
2258	1.519	0.0977291	0.0203779		1.51625	0.132427	0.0303808
2260	1.52145	0.0938179	0.0195624		1.52531	0.15087	0.0346118
2262	1.51923	0.0964868	0.0201189		1.53235	0.157225	0.0360699
2264	1.52115	0.0972109	0.0202699		1.52704	0.14309	0.0328272
2266	1.51905	0.096288	0.0200774		1.52007	0.147544	0.0338489
2268	1.51746	0.0919118	0.0191649		1.52204	0.129599	0.0297321
2270	1.51697	0.0967978	0.0201837		1.53068	0.140495	0.0322317
2272	1.51811	0.101843	0.0212357		1.53227	0.13454	0.0308657
2274	1.51811	0.0987514	0.0205911		1.53767	0.150933	0.0346263
2276	1.52288	0.0942274	0.0196478		1.54198	0.172277	0.039523
2278	1.52374	0.096619	0.0201465		1.53971	0.163148	0.0374287
2280	1.52471	0.0976341	0.0203581		1.53387	0.140262	0.0321782
2282	1.51992	0.0984206	0.0205221		1.52321	0.124068	0.0284632
2284	1.5189	0.0938009	0.0195588		1.52897	0.137478	0.0315396
2286	1.52422	0.101609	0.021187		1.53206	0.155487	0.0356712
2288	1.51869	0.103263	0.0215319		1.53044	0.125544	0.0288018
2290	1.52532	0.0960448	0.0200267		1.53182	0.139081	0.0319074
2292	1.52632	0.0943308	0.0196693		1.532	0.132867	0.0304818
2294	1.51815	0.0945123	0.0197072		1.53125	0.132036	0.030291
2296	1.52116	0.0952976	0.0198709		1.54169	0.159109	0.0365021
2298	1.52221	0.0985079	0.0205403		1.51931	0.12223	0.0280415
2300	1.52549	0.0993184	0.0207093		1.52789	0.152932	0.035085
2302	1.52308	0.0957235	0.0199597		1.53399	0.143429	0.0329048
2304	1.52323	0.0915171	0.0190826		1.52717	0.140666	0.032271
2306	1.5158	0.0972258	0.020273		1.52734	0.135651	0.0311204
2308	1.5214	0.101642	0.0211939		1.53236	0.146367	0.0335788
2310	1.51975	0.091612	0.0191024		1.52959	0.137673	0.0315843
2312	1.52022	0.103727	0.0216286		1.53911	0.145145	0.0332985
2314	1.52895	0.101646	0.0211948		1.54517	0.159366	0.036561
2316	1.51765	0.0990569	0.0206548		1.54131	0.149833	0.0343741
2318	1.51305	0.102216	0.0213135		1.53872	0.160906	0.0369144
2320	1.51153	0.100995	0.021059		1.53705	0.143479	0.0329164
2322	1.51159	0.0873566	0.0182151		1.5361	0.141186	0.0323903
2324	1.5151	0.0968237	0.0201891		1.52856	0.143874	0.0330069
2326	1.51538	0.0950085	0.0198106		1.51953	0.132313	0.0303547
2328	1.5189	0.094917	0.0197916		1.53317	0.144961	0.0332564
2330	1.51382	0.0932887	0.019452		1.52648	0.143762	0.0329813
2332	1.51395	0.0977974	0.0203922		1.53069	0.13605	0.0312121
2334	1.51406	0.0974558	0.0203209		1.52682	0.138133	0.0316898
2336	1.51516	0.093079	0.0194083		1.53599	0.148063	0.033968
2338	1.51768	0.0888138	0.018519		1.53452	0.151861	0.0348392
2340	1.51887	0.0933321	0.0194611		1.52923	0.144468	0.0331433
2342	1.5193	0.0856127	0.0178515		1.53503	0.16257	0.0372961
2344	1.52132	0.0863781	0.0180111		1.53888	0.146228	0.0335469
2346	1.52057	0.0856463	0.0178585		1.53254	0.154447	0.0354325
2348	1.52301	0.0864859	0.0180336		1.53007	0.149319	0.0342561
2350	1.51902	0.083647	0.0174416		1.52854	0.134107	0.0307663
2352	1.52362	0.0864709	0.0180304		1.52945	0.156893	0.0359936
2354	1.52307	0.0879799	0.0183451		1.54006	0.168555	0.0386693
2356	1.5264	0.0949532	0.0197991		1.52985	0.12667	0.0290601
2358	1.5167	0.0823178	0.0171644		1.53942	0.144759	0.0332101
2360	1.51582	0.0936576	0.019529		1.53319	0.144512	0.0331534
2362	1.52076	0.0927878	0.0193476		1.53232	0.133609	0.030652
2364	1.52129	0.0863478	0.0180048		1.52411	0.139509	0.0320055
2366	1.52276	0.0898226	0.0187293		1.52967	0.143694	0.0329657
2368	1.52274	0.0936268	0.0195225		1.52945	0.152602	0.0350093
2370	1.5158	0.0875027	0.0182456		1.53855	0.134625	0.0308851
2372	1.52779	0.0890372	0.0185655		1.53096	0.130554	0.0299511
2374	1.52657	0.0900297	0.0187725		1.53397	0.136894	0.0314056
2376	1.52943	0.0932952	0.0194534		1.53548	0.140474	0.032227
2378	1.52955	0.0862643	0.0179874		1.53819	0.142969	0.0327994
2380	1.52594	0.0966406	0.020151		1.53127	0.137112	0.0314557
2382	1.53036	0.0918439	0.0191508		1.53178	0.144462	0.0331418
2384	1.52466	0.0924636	0.01928		1.5331	0.154545	0.0354551
2386	1.52833	0.0959726	0.0200117		1.53147	0.141317	0.0324203
2388	1.52476	0.0949818	0.0198051		1.5304	0.151444	0.0347437
2390	1.52662	0.0986948	0.0205793		1.52796	0.140526	0.0322389
2392	1.52551	0.0978293	0.0203988		1.53169	0.142981	0.0328022
2394	1.53049	0.0956615	0.0199468		1.52832	0.129909	0.0298032
2396	1.52919	0.0935939	0.0195157		1.52775	0.123283	0.0282831
2398	1.52703	0.08961	0.018685		1.53231	0.160277	0.0367701
2400	1.53032	0.0959111	0.0199988		1.53359	0.153968	0.0353227
2402	1.52486	0.0907205	0.0189165		1.52809	0.149248	0.0342397
2404	1.53357	0.0918858	0.0191595		1.54167	0.136639	0.0313471
2406	1.52675	0.0880108	0.0183515		1.52895	0.128414	0.0294601
2408	1.53433	0.090523	0.0188754		1.53432	0.148621	0.034096
2410	1.5358	0.0885265	0.018459		1.52938	0.135168	0.0310097
2412	1.5227	0.0945395	0.0197129		1.52924	0.146726	0.0336612
2414	1.5054	0.0661467	0.0137925		1.69206	0.976581	0.224043
2416	1.50513	0.0871225	0.0181663		1.36243	0.355987	0.0816689
2418	1.49371	0.350223	0.0730265		1.2251	0.556487	0.127667
2420	1.5089	0.110292	0.0229974		1.23244	0.595612	0.136643
2422	1.5155	0.0938357	0.0195661		1.22008	0.560821	0.128661
2424	1.50401	0.0967973	0.0201836		1.19663	0.549725	0.126116
2426	1.5166	0.209976	0.0437831		1.19569	0.616321	0.141394
2428	1.48329	0.193078	0.0402595		1.16532	0.652155	0.149615
2430	1.45261	0.234346	0.0488645		1.53403	0.256371	0.0588156
2432	1.55464	0.281797	0.0587587		1.53571	0.307352	0.0705113
2434	1.48889	0.213416	0.0445004		1.52341	0.345269	0.0792102
2436	1.45811	0.252437	0.0526368		1.60023	0.392243	0.0899868
2438	1.59811	0.430396	0.0897437		0.908366	3.22863	0.740698
2440	1.50444	0.163519	0.034096		2.91409	5.34134	1.22539
2442	1.52812	0.295546	0.0616256		1.58108	0.452176	0.103736
2444	1.56372	0.332643	0.0693609		1.58031	0.505865	0.116053
2446	1.49887	0.17845	0.0372093		2.06181	1.88673	0.432845
2448	1.20303	1.41238	0.294502		2.12258	2.14649	0.492439
2450	1.41044	0.357297	0.0745016		1.1708	2.13286	0.489311
2452	1.57795	0.118687	0.0247479		1.44972	0.98631	0.226275
2454	1.57981	0.111631	0.0232767		1.58619	0.555973	0.127549
2456	1.60278	0.142509	0.0297153		1.58678	0.546026	0.125267
2458	1.57685	0.111339	0.0232159		1.90837	0.743399	0.170547
2460	1.57619	0.111553	0.0232604		1.89104	0.627212	0.143892
2462	1.58453	0.111111	0.0231683		1.88241	0.587782	0.134847
2464	1.58461	0.116153	0.0242197		1.94667	0.817405	0.187526
2466	1.58951	0.111104	0.0231667		1.88917	0.580715	0.133225
2468	1.604	0.11108	0.0231619		1.58733	0.800259	0.183592
2470	1.60191	0.114806	0.0239387		1.6178	0.600971	0.137872
2472	1.6028	0.113203	0.0236044		1.72394	0.243969	0.0559704
2474	1.60232	0.123206	0.0256903		1.74495	0.229497	0.0526503
2476	1.60821	0.122146	0.0254691		1.74929	0.228794	0.052489
2478	1.61683	0.121975	0.0254336		1.75734	0.224648	0.0515378
2480	1.6082	0.112723	0.0235045		1.74942	0.221228	0.0507532
2482	1.62161	0.122392	0.0255204		1.74925	0.214933	0.049309
2484	1.62253	0.121315	0.0252959		1.75092	0.219404	0.0503346
2486	1.61857	0.118761	0.0247634		1.75277	0.230475	0.0528746
2488	1.62872	0.116941	0.0243839		1.76112	0.232592	0.0533602
2490	1.6192	0.126104	0.0262945		1.75819	0.230103	0.0527891
2492	1.62746	0.128487	0.0267914		1.76317	0.223759	0.0513337
2494	1.62904	0.128022	0.0266945		1.75413	0.232583	0.0533582
2496	1.62482	0.133685	0.0278752		1.77206	0.234695	0.0538428
2498	1.63683	0.133952	0.027931		1.75752	0.2167	0.0497143
2500	1.62841	0.128987	0.0268956		1.76867	0.234811	0.0538693
2502	1.63232	0.129262	0.026953		1.76933	0.241576	0.0554212
2504	1.63048	0.133551	0.0278472		1.75685	0.224333	0.0514656
2506	1.63124	0.130244	0.0271577		1.77904	0.230708	0.0529281
2508	1.63684	0.127383	0.0265611		1.76908	0.227452	0.0521811
2510	1.63638	0.133787	0.0278966		1.76862	0.239562	0.0549594
2512	1.63618	0.141433	0.0294909		1.77536	0.227496	0.0521911
2514	1.63904	0.136093	0.0283774		1.77628	0.223083	0.0511788
2516	1.64205	0.142716	0.0297583		1.79262	0.252931	0.0580264
2518	1.64297	0.132764	0.0276833		1.79262	0.238446	0.0547032
2520	1.64356	0.142898	0.0297964		1.78569	0.231448	0.0530978
2522	1.64459	0.140688	0.0293356		1.7759	0.229544	0.0526611
2524	1.64305	0.136496	0.0284614		1.78342	0.22022	0.0505219
2526	1.64308	0.137548	0.0286806		1.77786	0.229863	0.0527343
2528	1.63825	0.141441	0.0294925		1.7908	0.234173	0.0537229
2530	1.65019	0.128032	0.0266966		1.80085	0.239771	0.0550073
2532	1.64417	0.134722	0.0280915		1.79407	0.22739	0.0521669
2534	1.64563	0.135717	0.028299		1.79138	0.231204	0.0530418
2536	1.65229	0.140938	0.0293877		1.7856	0.227969	0.0522996
2538	1.64533	0.15078	0.0314398		1.79734	0.23767	0.0545253
2540	1.64039	0.146114	0.0304669		1.7884	0.229504	0.0526518
2542	1.64627	0.138919	0.0289666		1.79382	0.243712	0.0559113
2544	1.64185	0.144121	0.0300513		1.79401	0.225524	0.0517387
2546	1.65835	0.14762	0.0307808		1.78707	0.226639	0.0519946
2548	1.64047	0.148912	0.0310502		1.79394	0.231634	0.0531405
2550	1.64854	0.142778	0.0297713		1.78109	0.220423	0.0505684
2552	1.63972	0.141936	0.0295957		1.78862	0.234909	0.0538919
2554	1.64492	0.140005	0.029193		1.77864	0.226206	0.0518953
2556	1.64855	0.142876	0.0297917		1.79365	0.234111	0.0537087
2558	1.64422	0.138841	0.0289503		1.77148	0.230386	0.0528542
2560	1.642	0.142433	0.0296993		1.77675	0.219352	0.0503227
2562	1.6429	0.142767	0.029769		1.78185	0.221261	0.0507608
2564	1.63919	0.14404	0.0300343		1.78913	0.234544	0.0538081
2566	1.6412	0.137435	0.0286572		1.78889	0.222646	0.0510785
2568	1.64209	0.143874	0.0299998		1.79186	0.234862	0.0538811
2570	1.63727	0.147993	0.0308587		1.79131	0.242036	0.0555269
2572	1.63867	0.13781	0.0287353		1.78686	0.23667	0.0542959
2574	1.63735	0.138408	0.0288601		1.78111	0.241171	0.0553284
2576	1.63446	0.142693	0.0297536		1.78991	0.228652	0.0524563
2578	1.64108	0.149054	0.0310799		1.78993	0.232022	0.0532294
2580	1.64397	0.133262	0.0277871		1.79349	0.232971	0.0534471
2582	1.64615	0.141054	0.0294117		1.79057	0.231246	0.0530514
2584	1.64192	0.139046	0.0289931		1.79185	0.23877	0.0547777
2586	1.63723	0.146368	0.0305198		1.79372	0.241041	0.0552985
2588	1.63644	0.145857	0.0304132		1.78557	0.236595	0.0542785
2590	1.64608	0.139954	0.0291824		1.78784	0.226246	0.0519044
2592	1.64184	0.142966	0.0298105		1.7934	0.228338	0.0523843
2594	1.63722	0.139519	0.0290918		1.78189	0.239405	0.0549232
2596	1.64381	0.138439	0.0288665		1.78699	0.231213	0.0530439
2598	1.64095	0.146929	0.0306368		1.78287	0.239025	0.0548361
2600	1.63432	0.137854	0.0287445		1.79316	0.2506	0.0574916
2602	1.63309	0.141423	0.0294887		1.78113	0.226909	0.0520566
2604	1.63408	0.130411	0.0271925		1.78443	0.236627	0.0542859
2606	1.62876	0.139762	0.0291423		1.77955	0.219276	0.0503055
2608	1.63677	0.137891	0.0287523		1.78373	0.227385	0.0521656
2610	1.63155	0.139479	0.0290835		1.79098	0.247989	0.0568927
2612	1.629	0.137941	0.0287627		1.78062	0.236015	0.0541455
2614	1.63034	0.136273	0.0284148		1.78676	0.23757	0.0545023
2616	1.63438	0.135599	0.0282743		1.78422	0.222297	0.0509985
2618	1.62836	0.132684	0.0276666		1.78157	0.22347	0.0512676
2620	1.62768	0.139878	0.0291666		1.78794	0.228781	0.0524859
2622	1.63691	0.136257	0.0284116		1.79234	0.221016	0.0507046
2624	1.62868	0.137323	0.0286339		1.78879	0.233795	0.0536364
2626	1.62384	0.140417	0.029279		1.78284	0.232415	0.0533195
2628	1.62871	0.135792	0.0283147		1.78328	0.217493	0.0498964
2630	1.6261	0.140609	0.0293189		1.77476	0.221409	0.0507947
2632	1.63115	0.13347	0.0278303		1.77787	0.217408	0.0498767
2634	1.62455	0.137247	0.0286179		1.76773	0.206722	0.0474252
2636	1.61545	0.139799	0.0291501		1.77813	0.215201	0.0493706
2638	1.62909	0.138529	0.0288854		1.77702	0.2175	0.049898
2640	1.62006	0.13801	0.028777		1.77181	0.222188	0.0509735
2642	1.62489	0.132201	0.0275658		1.77024	0.22352	0.051279
2644	1.61848	0.128126	0.0267162		1.77911	0.215823	0.0495132
2646	1.6277	0.138252	0.0288275		1.78125	0.208824	0.0479074
2648	1.62071	0.132997	0.0277318		1.78038	0.206449	0.0473627
2650	1.62723	0.139729	0.0291355		1.7859	0.210656	0.0483278
2652	1.62227	0.137752	0.0287234		1.77429	0.21726	0.0498429
2654	1.62512	0.137955	0.0287655		1.78379	0.211942	0.0486228
2656	1.62092	0.126664	0.0264113		1.78195	0.214146	0.0491285
2658	1.62411	0.133366	0.0278087		1.78495	0.212793	0.0488181
2660	1.61558	0.136089	0.0283766		1.78771	0.228469	0.0524144
2662	1.62546	0.129689	0.027042		1.77857	0.216605	0.0496927
2664	1.62768	0.127851	0.0266588		1.77187	0.201418	0.0462085
2666	1.62463	0.128492	0.0267925		1.78411	0.215314	0.0493964
2668	1.62285	0.134174	0.0279773		1.76962	0.206767	0.0474357
2670	1.62252	0.139036	0.028991		1.78272	0.213583	0.0489992
2672	1.62599	0.135188	0.0281886		1.78233	0.217087	0.0498033
2674	1.62603	0.137779	0.0287289		1.77745	0.212324	0.0487104
2676	1.62986	0.144398	0.0301092		1.77178	0.205646	0.0471783
2678	1.63096	0.137074	0.028582		1.76786	0.203521	0.0466908
2680	1.62546	0.134881	0.0281245		1.79107	0.215522	0.0494442
2682	1.61546	0.128932	0.0268843		1.77564	0.2204	0.0505632
2684	1.62258	0.139924	0.0291762		1.78591	0.215367	0.0494086
2686	1.61611	0.127425	0.0265699		1.77107	0.205053	0.0470425
2688	1.62256	0.139874	0.0291657		1.7763	0.217429	0.0498815
2690	1.61586	0.137888	0.0287517		1.7696	0.208186	0.0477611
2692	1.6232	0.130291	0.0271675		1.77763	0.224033	0.0513967
2694	1.61928	0.137429	0.0286558		1.76441	0.217402	0.0498754
2696	1.61557	0.131108	0.027338		1.77857	0.216377	0.0496404
2698	1.61749	0.123948	0.025845		1.76916	0.198351	0.0455048
2700	1.61333	0.131844	0.0274914		1.77265	0.208039	0.0477275
2702	1.61401	0.137081	0.0285833		1.77057	0.206174	0.0472995
2704	1.61251	0.131538	0.0274277		1.78685	0.232185	0.0532669
2706	1.615	0.12716	0.0265148		1.76387	0.223284	0.0512248
2708	1.60404	0.131677	0.0274565		1.76987	0.220291	0.0505382
2710	1.60296	0.128333	0.0267592		1.77048	0.214568	0.0492252
2712	1.62568	0.128986	0.0268955		1.78326	0.237412	0.054466
2714	1.61126	0.130322	0.027174		1.76785	0.221049	0.0507121
2716	1.61707	0.121799	0.0253969		1.77911	0.221076	0.0507184
2718	1.6152	0.12761	0.0266086		1.77213	0.219526	0.0503627
2720	1.615	0.12547	0.0261623		1.77458	0.216867	0.0497526
2722	1.6159	0.130019	0.0271107		1.77435	0.217181	0.0498248
2724	1.61037	0.120251	0.0250741		1.77103	0.206477	0.047369
2726	1.61291	0.121735	0.0253834		1.77556	0.217149	0.0498173
2728	1.61476	0.122309	0.0255031		1.75151	0.202289	0.0464082
2730	1.60824	0.11934	0.0248842		1.77238	0.197281	0.0452593
2732	1.61286	0.117442	0.0244884		1.76029	0.203581	0.0467048
2734	1.61928	0.123792	0.0258125		1.7778	0.219742	0.0504122
2736	1.61114	0.123167	0.0256821		1.7689	0.208337	0.0477958
2738	1.61351	0.12813	0.0267169		1.76514	0.214874	0.0492955
2740	1.6131	0.124446	0.0259488		1.7669	0.213908	0.049074
2742	1.60586	0.124847	0.0260323		1.74883	0.185414	0.0425368
2744	1.60977	0.124912	0.0260459		1.76665	0.216916	0.049764
2746	1.60623	0.126375	0.0263509		1.76545	0.21828	0.0500768
2748	1.60244	0.12376	0.0258058		1.76179	0.203485	0.0466826
2750	1.60714	0.122923	0.0256312		1.75533	0.201026	0.0461186
2752	1.61019	0.121698	0.0253759		1.77486	0.202091	0.0463629
2754	1.61021	0.122489	0.0255407		1.77638	0.216113	0.0495797
2756	1.59992	0.120279	0.0250799		1.77504	0.215455	0.0494288
2758	1.60255	0.12123	0.0252782		1.77277	0.230339	0.0528435
2760	1.60795	0.126033	0.0262797		1.76932	0.20758	0.0476222
2762	1.59652	0.119512	0.0249199		1.7833	0.209993	0.0481757
2764	1.60059	0.120546	0.0251356		1.76429	0.206553	0.0473865
2766	1.60058	0.118783	0.0247679		1.75747	0.198031	0.0454313
2768	1.594	0.125916	0.0262552		1.76341	0.196386	0.0450539
2770	1.60454	0.118441	0.0246967		1.77511	0.223854	0.0513557
2772	1.59255	0.120602	0.0251472		1.77519	0.21096	0.0483975
2774	1.59581	0.11944	0.024905		1.76379	0.217858	0.0499801
2776	1.59614	0.117795	0.0245619		1.76992	0.208972	0.0479415
2778	1.60521	0.117272	0.0244528		1.76593	0.206391	0.0473493
2780	1.59974	0.118155	0.024637		1.77314	0.211658	0.0485576
2782	1.59749	0.128058	0.0267019		1.76345	0.206894	0.0474647
2784	1.59982	0.122083	0.0254561		1.75392	0.206767	0.0474357
2786	1.60397	0.120274	0.0250788		1.76519	0.200862	0.0460809
2788	1.59493	0.117822	0.0245677		1.76677	0.211761	0.0485813
2790	1.60247	0.115728	0.0241311		1.76178	0.191161	0.0438553
2792	1.59882	0.122752	0.0255956		1.75792	0.196874	0.045166
2794	1.60226	0.121601	0.0253556		1.76272	0.209926	0.0481603
2796	1.60095	0.122644	0.025573		1.76244	0.205356	0.0471119
2798	1.59657	0.116488	0.0242894		1.75878	0.204907	0.0470088
2800	1.59077	0.120905	0.0252104		1.76296	0.212133	0.0486667
2802	1.59956	0.120801	0.0251887		1.75023	0.212159	0.0486726
2804	1.60345	0.119993	0.0250203		1.77215	0.205441	0.0471313
2806	1.59547	0.117895	0.0245829		1.76465	0.20608	0.0472779
2808	1.59398	0.115781	0.0241419		1.75229	0.20665	0.0474088
2810	1.59931	0.113803	0.0237296		1.76773	0.204429	0.0468993
2812	1.59968	0.122557	0.0255549		1.76346	0.199058	0.045667
2814	1.59135	0.115925	0.0241721		1.75691	0.21916	0.0502786
2816	1.58927	0.122158	0.0254717		1.75861	0.216413	0.0496485
2818	1.60197	0.112856	0.0235321		1.76881	0.217035	0.0497914
2820	1.59976	0.117438	0.0244875		1.76432	0.216548	0.0496795
2822	1.59465	0.118204	0.0246472		1.77421	0.216971	0.0497765
2824	1.59636	0.117269	0.0244522		1.76315	0.216196	0.0495987
2826	1.59947	0.112567	0.0234719		1.75604	0.213053	0.0488778
2828	1.59637	0.116839	0.0243626		1.77399	0.218161	0.0500495
2830	1.60048	0.11543	0.0240687		1.7474	0.198685	0.0455816
2832	1.59398	0.11574	0.0241334		1.75897	0.200625	0.0460266
2834	1.59068	0.110619	0.0230656		1.75779	0.212961	0.0488565
2836	1.5904	0.108246	0.0225709		1.75877	0.211943	0.048623
2838	1.59558	0.110162	0.0229703		1.75581	0.199907	0.0458617
2840	1.5963	0.0986299	0.0205658		1.75419	0.216628	0.0496978
2842	1.60074	0.114708	0.0239183		1.74834	0.205462	0.0471362
2844	1.59971	0.114832	0.0239441		1.75984	0.222829	0.0511205
2846	1.5966	0.1111	0.023166		1.75471	0.208849	0.0479132
2848	1.59777	0.111076	0.0231609		1.74716	0.197568	0.0453252
2850	1.60195	0.112296	0.0234154		1.75487	0.209091	0.0479687
2852	1.59993	0.113023	0.0235669		1.75104	0.20331	0.0466425
2854	1.60809	0.112055	0.0233652		1.75376	0.211346	0.0484861
2856	1.60257	0.112021	0.0233581		1.75253	0.209785	0.048128
2858	1.60039	0.110163	0.0229706		1.74824	0.215918	0.0495349
2860	1.59953	0.112186	0.0233925		1.75541	0.222831	0.051121
2862	1.60456	0.114234	0.0238194		1.73964	0.205473	0.0471387
2864	1.60696	0.114173	0.0238067		1.74966	0.206846	0.0474538
2866	1.61096	0.115517	0.024087		1.75948	0.217563	0.0499124
2868	1.60487	0.118948	0.0248025		1.74292	0.211796	0.0485894
2870	1.60053	0.114157	0.0238035		1.76141	0.21133	0.0484824
2872	1.61041	0.114443	0.0238631		1.75751	0.214789	0.049276
2874	1.61996	0.118258	0.0246586		1.75112	0.196836	0.0451574
2876	1.60709	0.119862	0.0249929		1.74944	0.212072	0.0486526
2878	1.60687	0.116296	0.0242493		1.74535	0.211011	0.0484092
2880	1.60796	0.115499	0.0240832		1.74184	0.196575	0.0450973
2882	1.61195	0.123605	0.0257735		1.75496	0.21251	0.0487532
2884	1.60998	0.117641	0.0245298		1.7507	0.212641	0.0487831
2886	1.61222	0.1188	0.0247715		1.74352	0.211044	0.0484167
2888	1.61287	0.121636	0.0253628		1.75146	0.213542	0.04899
2890	1.60767	0.123683	0.0257896		1.72832	0.207908	0.0476975
2892	1.61636	0.116655	0.0243242		1.74087	0.199355	0.0457351
2894	1.6074	0.123187	0.0256862		1.74356	0.208251	0.0477761
2896	1.61363	0.120429	0.0251112		1.75237	0.210281	0.0482418
2898	1.6132	0.130104	0.0271286		1.74243	0.212028	0.0486425
2900	1.61345	0.121644	0.0253644		1.74416	0.21425	0.0491523
2902	1.61213	0.118297	0.0246667		1.75066	0.212648	0.0487847
2904	1.61953	0.133176	0.027769		1.75507	0.226121	0.0518758
2906	1.61391	0.126318	0.0263392		1.76777	0.22207	0.0509464
2908	1.61508	0.130917	0.0272982		1.75662	0.21576	0.0494987
2910	1.61448	0.12737	0.0265585		1.7596	0.212327	0.0487111
2912	1.61389	0.124219	0.0259014		1.74985	0.216521	0.0496734
2914	1.61317	0.120619	0.0251508		1.75446	0.223557	0.0512874
2916	1.60988	0.124773	0.0260169		1.742	0.203005	0.0465726
2918	1.60951	0.132204	0.0275665		1.74424	0.202057	0.046355
2920	1.61445	0.120254	0.0250747		1.75093	0.204768	0.0469769
2922	1.61294	0.11811	0.0246276		1.75257	0.20676	0.0474341
2924	1.61306	0.119588	0.0249358		1.75495	0.212031	0.0486433
2926	1.61519	0.112139	0.0233827		1.7475	0.195814	0.0449228
2928	1.62578	0.131048	0.0273255		1.74659	0.208544	0.0478432
2930	1.61905	0.135827	0.0283219		1.74268	0.195132	0.0447664
2932	1.61105	0.127789	0.0266458		1.75532	0.216319	0.049627
2934	1.61979	0.127437	0.0265725		1.74074	0.206563	0.0473888
2936	1.61054	0.11301	0.0235643		1.75704	0.209511	0.048065
2938	1.60568	0.123821	0.0258185		1.74938	0.192358	0.0441299
2940	1.61277	0.122856	0.0256173		1.74653	0.2049	0.0470073
2942	1.61338	0.116385	0.024268		1.75601	0.207047	0.0474998
2944	1.60719	0.114649	0.023906		1.74862	0.214968	0.0493171
2946	1.60936	0.11819	0.0246443		1.75774	0.20032	0.0459565
2948	1.60557	0.115093	0.0239985		1.74597	0.195	0.044736
2950	1.60602	0.120144	0.0250517		1.74656	0.202482	0.0464525
2952	1.60133	0.11487	0.0239521		1.74767	0.199436	0.0457539
2954	1.61008	0.117364	0.0244721		1.74683	0.20037	0.045968
2956	1.60552	0.114226	0.0238178		1.75023	0.216318	0.0496268
2958	1.59978	0.120244	0.0250726		1.75681	0.215675	0.0494792
2960	1.6049	0.112995	0.0235612		1.74974	0.205347	0.0471099
2962	1.60703	0.114247	0.023822		1.74584	0.196371	0.0450505
2964	1.60197	0.117759	0.0245545		1.75072	0.206464	0.047366
2966	1.60943	0.118474	0.0247035		1.7389	0.197902	0.0454019
2968	1.60768	0.119489	0.0249152		1.74927	0.204073	0.0468175
2970	1.61111	0.121112	0.0252535		1.73446	0.196944	0.045182
2972	1.60572	0.119926	0.0250063		1.75221	0.216461	0.0496596
2974	1.6064	0.121226	0.0252774		1.74806	0.207977	0.0477131
2976	1.61351	0.120692	0.0251661		1.74664	0.205283	0.0470952
2978	1.61007	0.120792	0.0251868		1.73955	0.20282	0.04653
2980	1.61166	0.119621	0.0249427		1.74854	0.199076	0.0456713
2982	1.60123	0.117902	0.0245843		1.73893	0.193456	0.0443819
2984	1.61099	0.122137	0.0254673		1.73945	0.205092	0.0470513
2986	1.60063	0.122309	0.0255032		1.7541	0.210711	0.0483404
2988	1.60507	0.117802	0.0245633		1.76777	0.217623	0.0499262
2990	1.60988	0.120142	0.0250514		1.73579	0.204519	0.0469199
2992	1.60054	0.117945	0.0245931		1.74848	0.209649	0.0480968
2994	1.60131	0.117766	0.0245559		1.74975	0.216949	0.0497716
2996	1.59946	0.11798	0.0246006		1.73991	0.206299	0.0473283
2998	1.60593	0.111182	0.0231831		1.75082	0.219722	0.0504077
3000	1.60755	0.125137	0.0260929		1.74653	0.221098	0.0507233

## Sheet: FIgure 3D
NKH477+saline	NKH477+corazonin
1.06787	0.98875
1.05512	1.00309
0.98771	0.96155
0.99015	1.00614
1.12135	0.83185
1.0684	1.12052
1.10008	1.14399
1.41886	1.18177
1.29394	1.10559
1.1286	1.09817
1.14506	1.09611
1.0942	0.95607
1.39638	0.89525
1.14696	0.97953
1.04486	1.01591

[truncated: 28 more sheets: Figure 3E, Figure 3F, Figure 4B, Figure 4C, Figure 4D, Figure 4E, Figure 4F, Figure 5A, Figure 5B, Figure 5C, Figure 5D, Figure 5E, Figure 5F, Figure 5G, Figure 5H, Figure 5I, Figure S2B, Figure S2C, Figure S9A, Figure S9B …]
